# Supplementary material for: Compartmentalization and synergy of osteoblasts drive bone formation in the regenerating fin
Source: iScience. 2024 Jan 8;27(2):108841. doi: 10.1016/j.isci.2024.108841 (PMC10838958; doi:10.1016/j.isci.2024.108841)
Supplement: Table S1. Comparison of differentially expressed genes between Reg1 and following fin regeneration rounds (Reg2-4), related to Figure 1 [file mmc2.xlsx]

## Sheet: Sheet1
	gene_ids	log2FC	AveExpr	t	P.Value	adj.P.Val	B
bzw1b	ENSDARG00000099148	-1.21479	8.87796	-31.1097	9.54907e-198	1.95469e-194	441.348
dnajb1b	ENSDARG00000041394	-1.32718	7.91416	-24.1905	1.10087e-123	5.63368e-121	271.414
ddx5	ENSDARG00000038068	-0.684615	9.51065	-22.2332	1.76188e-105	6.01096e-103	229.753
angptl4	ENSDARG00000035859	-1.01608	8.44013	-22.0713	4.93177e-104	1.44219e-101	226.409
slc25a5	ENSDARG00000092553	-0.316595	11.9878	-21.142	6.71178e-96	1.3739e-93	207.645
atf4b	ENSDARG00000038141	-0.64172	9.62381	-20.9735	1.86002e-94	3.26265e-92	204.479
hsp70.3	ENSDARG00000021924	-1.49354	7.96911	-20.7036	3.63076e-92	5.71705e-90	199.216
ppp1r15a	ENSDARG00000069135	-0.796982	7.42632	-20.553	6.7043e-91	9.80264e-89	196.307
eif1b	ENSDARG00000012688	-0.614222	9.23577	-20.1738	9.54323e-88	1.30233e-85	189.102
dusp5	ENSDARG00000019307	-0.907728	8.39372	-20.1387	1.85858e-87	2.23795e-85	188.43
eef1a1l1	ENSDARG00000020850	-0.263101	13.5159	-20.1345	2.01107e-87	2.28704e-85	187.963
ybx1	ENSDARG00000004757	-0.290722	11.9846	-20.1221	2.54503e-87	2.74193e-85	187.958
si:ch211-196l7.4	ENSDARG00000095451	-0.79375	8.0647	-20.1006	3.82147e-87	3.91128e-85	187.705
krt8	ENSDARG00000058358	-0.649815	11.5196	-20.0973	4.06812e-87	3.96545e-85	187.533
btg1	ENSDARG00000027249	-0.775221	8.96467	-20.056	8.89516e-87	8.27654e-85	186.88
ubb	ENSDARG00000093313	-0.931314	7.94815	-20.0059	2.29037e-86	2.03843e-84	185.923
zgc:92066	ENSDARG00000031776	-0.727438	11.8261	-19.8244	6.91028e-85	5.65814e-83	182.374
ets2	ENSDARG00000103980	-0.644166	7.19837	-19.5983	4.64867e-83	3.65993e-81	178.36
si:dkey-177p2.6	ENSDARG00000042322	-0.659794	7.31859	-19.4782	4.27251e-82	3.2392e-80	176.151
nfkbiaa	ENSDARG00000005481	-0.847576	8.08433	-19.4512	7.01436e-82	4.95117e-80	175.657
mcl1a	ENSDARG00000009779	-0.719454	10.076	-19.095	4.6607e-79	3.18015e-77	169.16
krt18	ENSDARG00000018404	-0.613405	12.2658	-19.0444	1.16408e-78	7.68665e-77	168.033
cebpb	ENSDARG00000042725	-0.959453	8.56257	-18.8464	4.08828e-77	2.61522e-75	164.75
prelid3b	ENSDARG00000009505	-0.698706	8.18958	-18.5386	9.66877e-75	5.99757e-73	159.314
mknk2b	ENSDARG00000015164	-0.738064	7.48718	-18.5085	1.64166e-74	9.88374e-73	158.787
h3f3d	ENSDARG00000045248	-0.384472	10.956	-18.5033	1.80014e-74	1.05283e-72	158.589
si:ch211-202a12.4	ENSDARG00000002369	-0.866551	8.60567	-18.1844	4.7205e-72	2.54286e-70	153.16
gadd45ab	ENSDARG00000104571	-0.673624	7.53182	-17.4686	9.21608e-67	4.71633e-65	141.054
midn	ENSDARG00000018524	-0.6819	7.80042	-17.4117	2.38347e-66	1.18999e-64	140.111
nfkbiab	ENSDARG00000007693	-0.79676	8.60149	-17.3085	1.32566e-65	6.461e-64	138.402
mcl1b	ENSDARG00000008363	-0.71655	8.1957	-17.2643	2.75379e-65	1.28114e-63	137.679
ppdpfb	ENSDARG00000031317	-0.717249	9.48975	-17.1812	1.08506e-64	4.93583e-63	136.281
sqstm1	ENSDARG00000075014	-0.779092	7.36712	-16.9052	9.88502e-63	4.30524e-61	131.832
junbb	ENSDARG00000104773	-0.708126	7.88327	-16.6032	1.27605e-60	5.44181e-59	127.005
hsp90aa1.2	ENSDARG00000024746	-1.02792	7.73511	-16.4713	1.0389e-59	4.25327e-58	124.923
fkbp5	ENSDARG00000028396	-0.54146	7.19826	-16.4239	2.20068e-59	8.83293e-58	124.161
CU984579.1	ENSDARG00000089543	-0.489107	7.15245	-16.3014	1.51482e-58	5.96314e-57	122.248
zfand5b	ENSDARG00000002271	-0.593679	8.12325	-15.9747	2.44199e-56	8.92634e-55	117.215
fosb	ENSDARG00000055751	-0.599716	7.44084	-15.758	6.74161e-55	2.26231e-53	113.917
malat1	ENSDARG00000099970	-0.374009	15.7323	-15.7277	1.06878e-54	3.52871e-53	112.493
sdc4	ENSDARG00000059906	-0.584379	9.85309	-15.6544	3.24653e-54	1.05486e-52	112.278
sepw1	ENSDARG00000035136	-0.54759	8.87858	-15.5075	2.96941e-53	9.35137e-52	110.14
grb10b	ENSDARG00000035308	-0.493585	7.25481	-15.4236	1.04165e-52	3.18248e-51	108.904
mych	ENSDARG00000077473	-0.662976	7.70718	-15.2983	6.70329e-52	1.98864e-50	107.069
zfand5a	ENSDARG00000018898	-0.627541	8.18373	-15.2325	1.77501e-51	5.11752e-50	106.102
higd1a	ENSDARG00000022303	-0.517419	9.5088	-14.9978	5.52106e-50	1.52724e-48	102.626
cx35.4	ENSDARG00000042866	-0.479055	7.17056	-14.8929	2.52727e-49	6.89777e-48	101.153
rsrp1	ENSDARG00000030440	-0.594095	7.63575	-14.7106	3.46583e-48	9.2137e-47	98.5826
slc25a22	ENSDARG00000020893	-0.554121	7.94741	-14.6326	1.0541e-47	2.69717e-46	97.4778
zgc:109934	ENSDARG00000094210	-0.620417	8.55376	-14.5459	3.60301e-47	9.10538e-46	96.2446
jdp2b	ENSDARG00000020133	-0.879911	8.47368	-14.5042	6.48799e-47	1.61962e-45	95.654
ccng2	ENSDARG00000017602	-0.498644	7.24974	-14.4926	7.64511e-47	1.88549e-45	95.4895
fth1a	ENSDARG00000015551	-0.382293	10.2158	-14.215	3.68563e-45	8.67183e-44	91.5252
cbx7a	ENSDARG00000038025	-0.487368	7.19905	-14.2053	4.21469e-45	9.80395e-44	91.5092
hbegfa	ENSDARG00000075121	-0.713817	8.14617	-14.1936	4.96096e-45	1.14102e-43	91.3685
ifrd1	ENSDARG00000068708	-0.53826	7.75133	-14.1431	9.949e-45	2.26285e-43	90.6838
rap2b	ENSDARG00000103032	-0.424691	7.1931	-13.9817	9.08626e-44	2.02169e-42	88.4589
marcksl1b	ENSDARG00000035715	-0.500025	7.43077	-13.9756	9.87165e-44	2.17283e-42	88.3986
jun	ENSDARG00000043531	-0.644488	7.79561	-13.9474	1.44918e-43	3.1226e-42	88.0285
tpt1	ENSDARG00000092693	-0.226679	12.1566	-13.7458	2.20699e-42	4.51771e-41	84.9047
tob1a	ENSDARG00000032619	-0.490197	7.3068	-13.7403	2.37355e-42	4.81055e-41	85.2336
fosl1a	ENSDARG00000015355	-0.477405	7.35242	-13.6729	5.85379e-42	1.17478e-40	84.3443
smox	ENSDARG00000036967	-0.488434	7.58635	-13.6476	8.20435e-42	1.61484e-40	84.0185
ddit3	ENSDARG00000059836	-0.410555	7.15235	-13.6295	1.04279e-41	2.01377e-40	83.7452
s100v2	ENSDARG00000070702	-0.554455	8.91936	-13.6046	1.45382e-41	2.78129e-40	83.4197
krt4	ENSDARG00000017624	-0.837981	9.15913	-13.5568	2.73987e-41	5.14542e-40	82.7702
pgk1	ENSDARG00000054191	-0.439882	7.703	-13.5028	5.58954e-41	1.03079e-39	82.1135
uchl1	ENSDARG00000026871	-0.518646	7.44436	-13.3933	2.358e-40	4.30967e-39	80.6859
si:dkey-239h2.3	ENSDARG00000092033	-0.414745	7.30742	-13.2617	1.31001e-39	2.33181e-38	78.9708
ier2	ENSDARG00000099195	-0.526775	8.02208	-13.2408	1.71803e-39	3.03173e-38	78.7177
oser1	ENSDARG00000024669	-0.393004	7.20496	-13.1083	9.48796e-39	1.60511e-37	76.9954
hexim1	ENSDARG00000036482	-0.383551	7.19831	-13.0379	2.33645e-38	3.85702e-37	76.1013
sdcbp2	ENSDARG00000012513	-0.473557	8.76353	-13.0127	3.22241e-38	5.27702e-37	75.7895
ywhaz	ENSDARG00000032575	-0.441543	9.21525	-12.8802	1.73059e-37	2.81152e-36	74.0902
maff	ENSDARG00000028957	-0.398763	7.24498	-12.8284	3.32097e-37	5.26978e-36	73.4753
oaz1a	ENSDARG00000071403	-0.309	10.1702	-12.8245	3.48803e-37	5.49231e-36	73.3
pfn1	ENSDARG00000088091	-0.67039	7.90272	-12.7792	6.16196e-37	9.62865e-36	72.8968
arl6ip5b	ENSDARG00000016238	-0.504405	7.53587	-12.7346	1.07692e-36	1.65749e-35	72.3383
zgc:158343	ENSDARG00000099411	-0.611224	7.98228	-12.7158	1.36079e-36	2.07876e-35	72.1074
glulb	ENSDARG00000100003	-0.552969	8.45843	-12.6235	4.28552e-36	6.49812e-35	70.9612
serpinh1b	ENSDARG00000019949	-0.731995	9.68743	-12.5006	1.95133e-35	2.93703e-34	69.323
ptmaa	ENSDARG00000021113	-0.43853	10.0795	-12.499	1.98996e-35	2.97332e-34	69.2936
tdh	ENSDARG00000002745	-0.456893	7.83061	-12.433	4.46283e-35	6.61986e-34	68.6424
adipor2	ENSDARG00000101849	-0.371848	7.13798	-12.4002	6.66044e-35	9.80858e-34	68.1994
arg2	ENSDARG00000039269	-0.610833	8.54657	-12.3909	7.46202e-35	1.09105e-33	68.1096
alas1	ENSDARG00000021059	-0.411957	7.38252	-12.3823	8.27889e-35	1.20191e-33	68.023
dedd1	ENSDARG00000002758	-0.346684	7.12932	-12.3798	8.53417e-35	1.23024e-33	67.9538
tob1b	ENSDARG00000021372	-0.560975	7.7986	-12.3046	2.126e-34	3.02217e-33	67.1106
serpine2	ENSDARG00000029353	-0.555803	8.42519	-12.0994	2.49212e-33	3.42374e-32	64.6604
tsc22d1	ENSDARG00000038306	-0.376366	7.21401	-12.0628	3.85047e-33	5.21981e-32	64.1966
pik3r3a	ENSDARG00000103038	-0.427099	7.40204	-12.0307	5.6379e-33	7.54299e-32	63.844
gadd45bb	ENSDARG00000013576	-0.511128	7.61436	-12.0049	7.64611e-33	1.01634e-31	63.5551
rpl3	ENSDARG00000003599	-0.201436	12.4868	-11.9798	1.0281e-32	1.35776e-31	62.7331
s100a10b	ENSDARG00000025254	-0.538285	11.9832	-11.9772	1.06008e-32	1.39102e-31	62.7879
elovl1b	ENSDARG00000103735	-0.434162	8.5446	-11.8912	2.91361e-32	3.75104e-31	62.2129
anxa1a	ENSDARG00000026726	-0.551244	10.4716	-11.8815	3.26418e-32	4.17611e-31	61.9054
wu:fb55g09	ENSDARG00000088449	-0.469706	7.67067	-11.8487	4.78572e-32	6.0847e-31	61.7427
nck1b	ENSDARG00000075369	-0.426501	7.79944	-11.811	7.4296e-32	9.33031e-31	61.3058
zgc:92242	ENSDARG00000029443	-0.410837	7.42767	-11.7581	1.37281e-31	1.70312e-30	60.6839
zgc:77849	ENSDARG00000012458	-0.420591	8.10014	-11.7012	2.6516e-31	3.26978e-30	60.047
degs1	ENSDARG00000007347	-0.415724	7.82228	-11.6994	2.70566e-31	3.31646e-30	60.0246
gsna	ENSDARG00000011459	-0.459328	7.81737	-11.6188	6.83197e-31	8.27517e-30	59.1153
mhc1zba	ENSDARG00000036588	-0.454383	8.01058	-11.5158	2.21308e-30	2.66481e-29	57.9526
thy1	ENSDARG00000035018	-0.657014	7.77237	-11.3776	1.05487e-29	1.24816e-28	56.4061
GABARAPL1	ENSDARG00000040971	-0.37981	7.45469	-11.2412	4.83895e-29	5.47256e-28	54.8807
stk35l	ENSDARG00000057497	-0.31324	7.12074	-11.0873	2.64383e-28	2.95733e-27	53.14
xbp1	ENSDARG00000035622	-0.381061	8.85173	-11.0535	3.82613e-28	4.23356e-27	52.787
si:ch211-39i22.1	ENSDARG00000087508	-0.443197	8.51248	-11.0288	5.01322e-28	5.51723e-27	52.5705
rassf1	ENSDARG00000004840	-0.31141	7.18269	-10.9982	6.99642e-28	7.61791e-27	52.1984
si:dkey-16l2.16	ENSDARG00000037967	-0.320234	7.15309	-10.9784	8.66982e-28	9.39002e-27	51.9724
ccdc85b	ENSDARG00000061543	-0.332498	7.23348	-10.9461	1.23093e-27	1.30555e-26	51.649
actb2	ENSDARG00000037870	-0.244627	12.5538	-10.9272	1.50967e-27	1.59293e-26	50.9148
jund	ENSDARG00000067850	-0.398644	7.54848	-10.9022	1.97839e-27	2.06621e-26	51.2191
ccnd1	ENSDARG00000101637	-0.334559	7.18147	-10.8932	2.18049e-27	2.26571e-26	51.0723
atp1b1a	ENSDARG00000013144	-0.376729	9.52802	-10.8525	3.37937e-27	3.45878e-26	50.5877
ip6k2b	ENSDARG00000019613	-0.351083	7.32694	-10.8286	4.36417e-27	4.4225e-26	50.4123
serpine1	ENSDARG00000056795	-0.700342	10.5281	-10.7851	6.95453e-27	6.97839e-26	49.7239
cd276	ENSDARG00000003061	-0.38392	7.85646	-10.7698	8.1909e-27	8.13921e-26	49.8166
anxa2a	ENSDARG00000003216	-0.386316	10.5328	-10.7576	9.32267e-27	9.17588e-26	49.4558
zgc:173593	ENSDARG00000077360	-0.413993	7.73356	-10.7411	1.11139e-26	1.08853e-25	49.5199
slc3a2b	ENSDARG00000037012	-0.452439	8.593	-10.698	1.75723e-26	1.70476e-25	49.0261
hsbp1a	ENSDARG00000069425	-0.325443	7.24427	-10.5915	5.40066e-26	5.16596e-25	47.912
zfp36l2	ENSDARG00000021806	-0.352917	7.24335	-10.5301	1.02646e-25	9.77288e-25	47.2741
rcan1a	ENSDARG00000003109	-0.478039	7.75337	-10.5047	1.33852e-25	1.26265e-24	47.066
pmp22b	ENSDARG00000060457	-0.584307	8.86954	-10.498	1.4352e-25	1.34764e-24	46.9521
ahsa1b	ENSDARG00000100317	-0.313799	7.15828	-10.4735	1.85175e-25	1.72297e-24	46.6691
hspa8	ENSDARG00000068992	-0.176394	12.201	-10.395	4.17105e-25	3.79473e-24	45.4352
srgn	ENSDARG00000077069	-0.346274	7.23437	-10.3869	4.5353e-25	4.10786e-24	45.8067
lum	ENSDARG00000045580	-0.450152	7.65262	-10.3699	5.40402e-25	4.80958e-24	45.6824
fam107b	ENSDARG00000026865	-0.412451	7.79443	-10.3388	7.43992e-25	6.59286e-24	45.3624
rpz2	ENSDARG00000091215	-0.353491	7.50137	-10.2948	1.16631e-24	1.01162e-23	44.9064
crlf1a	ENSDARG00000024365	-0.463469	7.51056	-10.2424	1.99001e-24	1.70442e-23	44.3867
gapdhs	ENSDARG00000039914	-0.310397	9.6854	-10.2398	2.04394e-24	1.74331e-23	44.2251
mvp	ENSDARG00000021242	-0.385347	7.82807	-10.2387	2.06795e-24	1.75647e-23	44.3592
EIF1B	ENSDARG00000029445	-0.337644	8.15472	-10.2185	2.5384e-24	2.13831e-23	44.1268
plk3	ENSDARG00000038754	-0.33207	7.17429	-10.2134	2.67234e-24	2.24192e-23	44.0272
klf6a	ENSDARG00000029072	-0.462623	9.04046	-10.1478	5.18504e-24	4.30242e-23	43.3965
coq10b	ENSDARG00000056141	-0.313523	7.24013	-10.125	6.52591e-24	5.32213e-23	43.1684
rab5ab	ENSDARG00000007257	-0.287187	7.20897	-10.0837	9.87481e-24	7.95817e-23	42.753
pfkfb4b	ENSDARG00000029075	-0.297575	7.17157	-10.0027	2.21711e-23	1.75229e-22	41.9479
bzw1a	ENSDARG00000010481	-0.404383	8.32776	-9.97731	2.85284e-23	2.22892e-22	41.751
glrx	ENSDARG00000028106	-0.314019	8.88698	-9.96012	3.38268e-23	2.62286e-22	41.5319
tefa	ENSDARG00000039117	-0.371886	7.51598	-9.92897	4.60291e-23	3.51573e-22	41.283
cxcl18b	ENSDARG00000075045	-0.445754	7.33751	-9.88481	7.11179e-23	5.39179e-22	40.8373
capns1a	ENSDARG00000035329	-0.336181	7.60634	-9.88034	7.43111e-23	5.61309e-22	40.8104
uap1	ENSDARG00000052170	-0.318497	7.33813	-9.85766	9.28421e-23	6.98705e-22	40.5648
zgc:162939	ENSDARG00000068461	-0.303487	7.20529	-9.85374	9.6475e-23	7.18125e-22	40.5007
pgp	ENSDARG00000029695	-0.294623	7.20683	-9.83378	1.17299e-22	8.63709e-22	40.3099
anxa11a	ENSDARG00000077383	-0.363351	7.88109	-9.82674	1.25657e-22	9.21934e-22	40.2987
herpud1	ENSDARG00000024314	-0.302596	7.25347	-9.78397	1.90733e-22	1.38943e-21	39.8389
trib3	ENSDARG00000016200	-0.382333	7.89491	-9.72125	3.50595e-22	2.527e-21	39.2884
map1lc3a	ENSDARG00000033609	-0.364805	7.74153	-9.71829	3.60777e-22	2.59126e-21	39.2644
rplp2	ENSDARG00000101406	-0.173655	11.1366	-9.69906	4.34478e-22	3.10971e-21	38.7357
ccng1	ENSDARG00000076667	-0.334411	9.55962	-9.67757	5.34518e-22	3.77296e-21	38.7494
b2m	ENSDARG00000053136	-0.404669	9.60134	-9.66887	5.81233e-22	4.07461e-21	38.6608
spry4	ENSDARG00000068732	-0.324315	7.34191	-9.66345	6.12352e-22	4.2781e-21	38.7042
hif1al	ENSDARG00000100826	-0.310326	7.2766	-9.62633	8.74657e-22	6.02836e-21	38.335
si:dkey-16l2.20	ENSDARG00000098191	-0.40695	7.47336	-9.60553	1.06743e-21	7.28341e-21	38.1767
zgc:195173	ENSDARG00000077138	-0.39351	7.50143	-9.54232	1.95048e-21	1.3177e-20	37.5852
b2ml	ENSDARG00000015887	-0.347141	7.69675	-9.52587	2.28039e-21	1.53552e-20	37.4413
letm2	ENSDARG00000077515	-0.2969	7.27275	-9.49093	3.1755e-21	2.11735e-20	37.0645
pgrmc1	ENSDARG00000054172	-0.314061	7.78748	-9.47635	3.64457e-21	2.42222e-20	36.9709
aldh9a1a.1	ENSDARG00000069100	-0.275961	7.17173	-9.46874	3.91594e-21	2.59415e-20	36.8344
icn	ENSDARG00000009978	-0.310023	12.4393	-9.37779	9.20268e-21	6.0572e-20	35.5041
grinab	ENSDARG00000052746	-0.323173	7.57667	-9.36536	1.03358e-20	6.7812e-20	35.9429
sgk1	ENSDARG00000025522	-0.365075	7.53017	-9.36026	1.08408e-20	7.08984e-20	35.894
slc30a1a	ENSDARG00000005463	-0.267502	7.12454	-9.31964	1.58263e-20	1.0061e-19	35.4365
sepp1a	ENSDARG00000093549	-0.399169	7.29573	-9.3035	1.83866e-20	1.16165e-19	35.3323
slc37a2	ENSDARG00000023394	-0.277632	7.23142	-9.2911	2.06276e-20	1.29523e-19	35.2114
fosab	ENSDARG00000031683	-0.517769	7.98862	-9.22119	3.93405e-20	2.44772e-19	34.6407
mgst3b	ENSDARG00000033364	-0.300416	8.59678	-9.17326	6.1085e-20	3.74374e-19	34.1641
mbd2	ENSDARG00000075952	-0.332158	7.66669	-9.14538	7.88205e-20	4.7877e-19	33.9395
ehd2b	ENSDARG00000040362	-0.387865	8.35821	-9.14118	8.19006e-20	4.96007e-19	33.9119
pdlim1	ENSDARG00000019845	-0.349859	8.02444	-9.0535	1.81661e-19	1.0905e-18	33.117
romo1	ENSDARG00000038076	-0.295098	8.434	-9.04055	2.04209e-19	1.22227e-18	32.9865
gadd45ba	ENSDARG00000027744	-0.339262	7.30379	-8.95921	4.24371e-19	2.50342e-18	32.2467
nsa2	ENSDARG00000007708	-0.288808	8.63815	-8.92134	5.95253e-19	3.48138e-18	31.9206
si:ch73-335l21.4	ENSDARG00000091234	-0.540002	8.47934	-8.89029	7.84773e-19	4.52515e-18	31.6584
zgc:92818	ENSDARG00000002506	-0.309948	7.69526	-8.8647	9.84892e-19	5.60021e-18	31.4509
snap23.1	ENSDARG00000012874	-0.242477	7.12207	-8.85998	1.02698e-18	5.82333e-18	31.3291
zgc:100829	ENSDARG00000015557	-0.319685	7.93815	-8.85507	1.07262e-18	6.06532e-18	31.3741
wnt5a	ENSDARG00000104973	-0.279348	7.20003	-8.7902	1.90117e-18	1.04897e-17	30.7463
ptp4a3	ENSDARG00000039997	-0.241937	7.12289	-8.72139	3.47398e-18	1.88627e-17	30.1245
flna	ENSDARG00000074201	-0.3541	7.84849	-8.70763	3.91701e-18	2.1156e-17	30.1079
ier5	ENSDARG00000009881	-0.329671	7.97552	-8.69358	4.42653e-18	2.3845e-17	29.9772
dlx3b	ENSDARG00000014626	-0.348122	7.58672	-8.60571	9.47407e-18	4.98545e-17	29.2241
spag1a	ENSDARG00000004017	-0.262064	7.26897	-8.5942	1.04608e-17	5.49057e-17	29.0793
prdx5	ENSDARG00000055064	-0.298494	8.14292	-8.58184	1.16339e-17	6.07515e-17	29.0197
phlda3	ENSDARG00000037804	-0.308785	7.55379	-8.5462	1.57951e-17	8.20624e-17	28.7141
bcl2l10	ENSDARG00000026766	-0.376147	8.08058	-8.50647	2.21754e-17	1.14053e-16	28.4001
PLIN3	ENSDARG00000013711	-0.285548	7.31802	-8.48025	2.77202e-17	1.42213e-16	28.1305
dynll1	ENSDARG00000058454	-0.329276	9.80118	-8.47975	2.78386e-17	1.42464e-16	27.9861
si:dkey-188i13.7	ENSDARG00000078389	-0.339192	7.80269	-8.47611	2.87122e-17	1.46568e-16	28.1387
tspan4b	ENSDARG00000070391	-0.276515	7.37829	-8.46154	3.24916e-17	1.65448e-16	27.9853
rnd3a	ENSDARG00000076799	-0.292708	7.29153	-8.4338	4.1094e-17	2.08217e-16	27.7393
cnbpb	ENSDARG00000070922	-0.290071	7.92878	-8.41659	4.75224e-17	2.39013e-16	27.6313
chmp4ba	ENSDARG00000016255	-0.279718	7.36696	-8.38518	6.19114e-17	3.10619e-16	27.3481
rplp0	ENSDARG00000051783	-0.131896	12.6392	-8.34698	8.53014e-17	4.24847e-16	26.4166
rcn3	ENSDARG00000037961	-0.32898	8.08013	-8.27314	1.57852e-16	7.8049e-16	26.4497
ctsla	ENSDARG00000007836	-0.28903	9.95303	-8.27069	1.61097e-16	7.94618e-16	26.2619
sar1b	ENSDARG00000103403	-0.285478	7.80192	-8.26359	1.70872e-16	8.40806e-16	26.3809
si:dkey-112a7.4	ENSDARG00000104636	-0.257846	7.295	-8.25548	1.82757e-16	8.97129e-16	26.2694
iscub	ENSDARG00000026582	-0.24386	7.27616	-8.23005	2.25532e-16	1.09399e-15	26.0567
rhoca	ENSDARG00000021309	-0.2712	7.41935	-8.22013	2.44782e-16	1.18456e-15	26.0038
tfg	ENSDARG00000003641	-0.283145	8.16903	-8.15537	4.16776e-16	1.98236e-15	25.5013
vdac3	ENSDARG00000003695	-0.267435	8.52966	-8.15519	4.1739e-16	1.98236e-15	25.473
tmem119b	ENSDARG00000068036	-0.290365	7.71513	-8.15256	4.2648e-16	2.02085e-15	25.4711
znf706	ENSDARG00000056307	-0.272006	7.53145	-8.13332	4.99161e-16	2.34354e-15	25.3125
p4hb	ENSDARG00000105116	-0.382414	8.58827	-8.12748	5.23509e-16	2.45223e-15	25.263
slc38a5b	ENSDARG00000014587	-0.220604	7.12531	-8.097	6.71084e-16	3.12206e-15	24.9432
nfkbie	ENSDARG00000068367	-0.261861	7.32973	-8.08897	7.16334e-16	3.32503e-15	24.9327
s1pr5a	ENSDARG00000040526	-0.253998	7.17683	-7.99256	1.56079e-15	7.14753e-15	24.1287
ankrd12	ENSDARG00000052419	-0.215139	7.11613	-7.97499	1.79717e-15	8.21161e-15	23.971
rfx2	ENSDARG00000013575	-0.249992	7.15834	-7.95318	2.13993e-15	9.69124e-15	23.8071
slc25a33	ENSDARG00000039931	-0.252917	7.32536	-7.9433	2.31575e-15	1.04643e-14	23.7785
crebzf	ENSDARG00000089787	-0.247163	7.31676	-7.93556	2.46328e-15	1.11065e-14	23.7162
ccni	ENSDARG00000068214	-0.2776	7.64223	-7.93499	2.47463e-15	1.11331e-14	23.7566
kctd5a	ENSDARG00000015722	-0.265506	7.77472	-7.89679	3.35392e-15	1.49249e-14	23.4509
rps11	ENSDARG00000053058	-0.158666	11.0357	-7.88605	3.65219e-15	1.6217e-14	23.0061
mt2	ENSDARG00000041623	-0.496925	7.95638	-7.85127	4.80953e-15	2.11723e-14	23.122
ciarta	ENSDARG00000058094	-0.291322	7.68902	-7.84494	5.0559e-15	2.22091e-14	23.0616
btg2	ENSDARG00000020298	-0.315952	7.66219	-7.83241	5.58066e-15	2.44617e-14	22.9594
ctsba	ENSDARG00000055120	-0.280551	7.69389	-7.72857	1.25832e-14	5.41132e-14	22.1587
rps2	ENSDARG00000077291	-0.111032	13.34	-7.67887	1.85018e-14	7.92324e-14	20.9817
NUPR2	ENSDARG00000094300	-0.245656	7.22348	-7.66003	2.13988e-14	9.14474e-14	21.5681
gnb1a	ENSDARG00000090454	-0.211696	7.15503	-7.6388	2.52026e-14	1.0659e-13	21.3912
zgc:162730	ENSDARG00000103720	-0.381938	11.0364	-7.60318	3.31267e-14	1.38672e-13	20.855
h3f3b.1-1	ENSDARG00000068436	-0.254791	8.68332	-7.56741	4.35429e-14	1.81903e-13	20.9084
odc1	ENSDARG00000007377	-0.320996	8.66507	-7.55718	4.70748e-14	1.96257e-13	20.8369
btg3	ENSDARG00000069065	-0.25767	7.61774	-7.53523	5.56252e-14	2.30963e-13	20.6877
pdcd6	ENSDARG00000005220	-0.277057	7.73291	-7.49948	7.29337e-14	3.00999e-13	20.437
zgc:77517	ENSDARG00000028618	-0.362666	10.2891	-7.49405	7.59885e-14	3.12346e-13	20.1563
lgals3b	ENSDARG00000044001	-0.284233	8.00232	-7.4673	9.29794e-14	3.8142e-13	20.2087
csnk1a1	ENSDARG00000052674	-0.272353	8.08727	-7.4535	1.0315e-13	4.22295e-13	20.1042
cox4i2	ENSDARG00000022509	-0.232551	7.21598	-7.42218	1.30468e-13	5.26761e-13	19.7966
itm2ba	ENSDARG00000007098	-0.266639	8.39919	-7.40075	1.53147e-13	6.15898e-13	19.7098
tnfaip6	ENSDARG00000093440	-0.354127	8.74051	-7.35861	2.09589e-13	8.34687e-13	19.3531
hist2h2l	ENSDARG00000068996	-0.245227	7.28638	-7.33806	2.4409e-13	9.70197e-13	19.1996
chac1	ENSDARG00000070426	-0.317508	8.67197	-7.33599	2.47854e-13	9.81349e-13	19.1724
calm1a	ENSDARG00000021811	-0.240178	7.27229	-7.33396	2.51607e-13	9.94286e-13	19.1669
lgals3a	ENSDARG00000077850	-0.24519	7.6876	-7.32079	2.77351e-13	1.0918e-12	19.1204
mdka	ENSDARG00000036036	-0.377188	10.9485	-7.30357	3.14948e-13	1.23743e-12	18.6414
dda1	ENSDARG00000076074	-0.206471	7.19169	-7.27264	3.95437e-13	1.5389e-12	18.6994
epha2a	ENSDARG00000017354	-0.248278	7.43214	-7.2432	4.90662e-13	1.90225e-12	18.5435
chmp5b	ENSDARG00000103718	-0.258264	7.88208	-7.22762	5.4984e-13	2.12764e-12	18.462
sparc	ENSDARG00000019353	-0.240803	11.9656	-7.16775	8.49823e-13	3.2455e-12	17.522
spcs2	ENSDARG00000042823	-0.233978	7.63354	-7.13546	1.07318e-12	4.06814e-12	17.7869
ubl3a	ENSDARG00000099532	-0.211072	7.1528	-7.11931	1.20564e-12	4.55339e-12	17.5916
zgc:101846	ENSDARG00000068995	-0.291589	8.84488	-7.07533	1.65299e-12	6.17457e-12	17.33
hgd	ENSDARG00000058005	-0.251659	7.27245	-7.01562	2.5296e-12	9.29638e-12	16.909
rgs5b	ENSDARG00000017860	-0.307957	7.57034	-6.98849	3.06549e-12	1.1126e-11	16.7716
pgam1a	ENSDARG00000005423	-0.227748	7.5569	-6.98005	3.25398e-12	1.17684e-11	16.6959
map7d1b	ENSDARG00000104701	-0.215296	7.35366	-6.97096	3.46972e-12	1.25265e-11	16.6122
irf2bp2b	ENSDARG00000098635	-0.263077	7.85117	-6.95818	3.79665e-12	1.36586e-11	16.5669
net1	ENSDARG00000032765	-0.299241	7.88261	-6.88467	6.3548e-12	2.25057e-11	16.081
tsc22d3	ENSDARG00000075666	-0.319393	8.6004	-6.84233	8.52956e-12	3.00516e-11	15.7744
tes	ENSDARG00000051857	-0.201831	7.19729	-6.84038	8.64522e-12	3.04068e-11	15.6806
f3b	ENSDARG00000005673	-0.343932	8.09118	-6.83274	9.11554e-12	3.2006e-11	15.714
desi2	ENSDARG00000004460	-0.189816	7.18648	-6.83198	9.16331e-12	3.21187e-11	15.6233
stat1a	ENSDARG00000006266	-0.185984	7.14047	-6.76617	1.44197e-11	5.00289e-11	15.1639
cotl1	ENSDARG00000026829	-0.264514	7.69774	-6.73101	1.83414e-11	6.31005e-11	15.0259
anxa4	ENSDARG00000036456	-0.239534	8.44615	-6.71361	2.06514e-11	7.06912e-11	14.9006
tmed7	ENSDARG00000046022	-0.223978	7.82597	-6.62911	3.65834e-11	1.23371e-10	14.3493
waslb	ENSDARG00000006283	-0.199317	7.24534	-6.6062	4.2667e-11	1.43179e-10	14.1348
btbd6a	ENSDARG00000076440	-0.27054	7.76068	-6.59577	4.57551e-11	1.53291e-10	14.1362
metrnl	ENSDARG00000101914	-0.26049	7.68158	-6.56546	5.60235e-11	1.85566e-10	13.9391
atf4a	ENSDARG00000039515	-0.219887	7.85476	-6.55334	6.07353e-11	2.00848e-10	13.847
selt1a	ENSDARG00000058354	-0.20855	7.50726	-6.52543	7.31001e-11	2.40186e-10	13.654
brd2a	ENSDARG00000022280	-0.230886	7.61325	-6.51852	7.65273e-11	2.51044e-10	13.6295
ube2d3	ENSDARG00000038473	-0.182426	7.22355	-6.51025	8.08272e-11	2.64302e-10	13.5057
ccdc80	ENSDARG00000000002	-0.195449	7.21897	-6.4909	9.18446e-11	2.9985e-10	13.3762
irf2bpl	ENSDARG00000004297	-0.187303	7.14326	-6.39006	1.77717e-10	5.71993e-10	12.7027
pim3	ENSDARG00000055129	-0.253684	7.56342	-6.38665	1.81698e-10	5.83886e-10	12.7863
si:ch211-105c13.3	ENSDARG00000089441	-0.260416	7.65607	-6.38463	1.84099e-10	5.90103e-10	12.7823
nenf	ENSDARG00000040192	-0.182686	7.22065	-6.38453	1.84209e-10	5.90103e-10	12.7036
irf2	ENSDARG00000040465	-0.191231	7.21475	-6.3625	2.12489e-10	6.74365e-10	12.5634
mt-co3	ENSDARG00000063912	-0.131018	12.0136	-6.36081	2.14829e-10	6.80735e-10	12.0856
hn1b	ENSDARG00000099312	-0.205629	8.99951	-6.34363	2.40047e-10	7.58296e-10	12.4477
psap	ENSDARG00000013968	-0.222279	7.60001	-6.33497	2.53838e-10	8.00625e-10	12.4621
ak2	ENSDARG00000005926	-0.202385	8.40406	-6.33411	2.55251e-10	8.03843e-10	12.4322
rbbp6	ENSDARG00000037919	-0.197514	7.38595	-6.31112	2.95915e-10	9.23382e-10	12.276
pkma	ENSDARG00000099730	-0.230501	7.90291	-6.2536	4.27472e-10	1.31981e-09	11.9611
si:ch1073-303k11.2	ENSDARG00000088247	-0.264801	7.91277	-6.25222	4.31247e-10	1.32946e-09	11.9646
ppp4cb	ENSDARG00000076439	-0.215263	7.69499	-6.24258	4.58519e-10	1.41141e-09	11.8868
si:ch211-214j24.10	ENSDARG00000045847	-0.185831	7.26218	-6.21622	5.41979e-10	1.66581e-09	11.6609
cdk2ap2	ENSDARG00000103145	-0.201041	7.66589	-6.15992	7.72886e-10	2.35782e-09	11.3688
gabarapl2	ENSDARG00000027200	-0.173179	7.19168	-6.12794	9.44204e-10	2.87617e-09	11.0998
serp1	ENSDARG00000099439	-0.222344	8.45984	-6.12475	9.63207e-10	2.9297e-09	11.1418
lmo4a	ENSDARG00000013853	-0.184122	7.21848	-6.1158	1.01848e-09	3.09322e-09	11.0345
rhocb	ENSDARG00000018328	-0.195828	7.51768	-6.05654	1.47124e-09	4.42885e-09	10.7292
zgc:56525	ENSDARG00000025858	-0.200365	7.67456	-6.05562	1.47965e-09	4.44764e-09	10.7388
txn	ENSDARG00000044125	-0.317573	9.78289	-6.02743	1.76043e-09	5.24541e-09	10.4079
fosl2	ENSDARG00000040623	-0.191741	7.29532	-5.99313	2.17258e-09	6.42669e-09	10.3171
pef1	ENSDARG00000023989	-0.223707	7.76977	-5.98943	2.22229e-09	6.56425e-09	10.3595
selk	ENSDARG00000100823	-0.200778	7.70589	-5.95935	2.66975e-09	7.86329e-09	10.1707
caprin1b	ENSDARG00000054272	-0.188013	7.52687	-5.95546	2.73363e-09	8.03986e-09	10.1313
tagln2	ENSDARG00000033466	-0.302295	8.39418	-5.91703	3.45084e-09	1.00912e-08	9.92806
nfyba	ENSDARG00000039185	-0.182154	7.39019	-5.90479	3.71557e-09	1.08499e-08	9.81435
gbp	ENSDARG00000040059	-0.171646	7.192	-5.90089	3.80383e-09	1.1076e-08	9.74166
mob1a	ENSDARG00000102320	-0.183002	7.39661	-5.8806	4.29809e-09	1.2462e-08	9.67465
tgif1	ENSDARG00000059337	-0.230509	8.12093	-5.87035	4.57071e-09	1.31964e-08	9.66409
baxa-1	ENSDARG00000020623	-0.18592	7.44585	-5.86871	4.61612e-09	1.33087e-08	9.61232
serf2	ENSDARG00000074340	-0.161775	9.59582	-5.86623	4.68518e-09	1.34888e-08	9.4815
si:dkey-7j14.6	ENSDARG00000090552	-0.176457	9.4752	-5.84853	5.20885e-09	1.49755e-08	9.40798
brd4	ENSDARG00000078904	-0.162574	7.17269	-5.84763	5.23707e-09	1.50144e-08	9.42656
si:dkey-100n23.4	ENSDARG00000092870	-0.200255	7.53116	-5.83705	5.57849e-09	1.59486e-08	9.44371
st6galnac	ENSDARG00000086292	-0.198321	7.48157	-5.80242	6.85503e-09	1.95163e-08	9.23973
capzb	ENSDARG00000100252	-0.197509	7.8865	-5.80136	6.89851e-09	1.95857e-08	9.25468
itga5	ENSDARG00000006353	-0.205774	7.49126	-5.72982	1.05198e-08	2.97432e-08	8.82772
rps9	ENSDARG00000011405	-0.0907054	12.431	-5.69289	1.30553e-08	3.66086e-08	7.99166
ppiaa	ENSDARG00000009212	-0.0948136	12.2238	-5.6879	1.344e-08	3.76356e-08	8.00513
CTBP1	ENSDARG00000019213	-0.17536	7.33448	-5.67708	1.43134e-08	3.99721e-08	8.49651
isg20	ENSDARG00000079783	-0.179405	7.42096	-5.64129	1.76141e-08	4.90559e-08	8.30876
ak4	ENSDARG00000006546	-0.184324	7.37571	-5.63399	1.83724e-08	5.10983e-08	8.26375
fpr1	ENSDARG00000042984	-0.230223	7.46194	-5.61839	2.01007e-08	5.56782e-08	8.19841
pnrc2	ENSDARG00000053291	-0.186654	9.33436	-5.60225	2.20558e-08	6.09287e-08	8.03448
rab10	ENSDARG00000046106	-0.17307	7.35016	-5.59598	2.28647e-08	6.30782e-08	8.0446
ranbp9	ENSDARG00000061048	-0.154901	7.15273	-5.55026	2.96912e-08	8.12538e-08	7.73169
ctsh	ENSDARG00000041108	-0.164855	7.28065	-5.53465	3.24463e-08	8.85567e-08	7.691
reep3b	ENSDARG00000004160	-0.19749	7.76363	-5.53232	3.28769e-08	8.96126e-08	7.74446
ppib	ENSDARG00000092798	-0.118746	11.4064	-5.53148	3.3035e-08	8.99236e-08	7.29944
cx43.4	ENSDARG00000007099	-0.185519	7.18358	-5.52519	3.42341e-08	9.28175e-08	7.59238
sdprb	ENSDARG00000071196	-0.210803	7.47413	-5.52437	3.43932e-08	9.31256e-08	7.67845
rps27.1	ENSDARG00000023298	-0.0862409	11.8444	-5.45971	4.9518e-08	1.32328e-07	6.82502
TIFA	ENSDARG00000091111	-0.184789	7.56896	-5.44384	5.41192e-08	1.4406e-07	7.23155
cope	ENSDARG00000018562	-0.188062	7.92402	-5.44082	5.50389e-08	1.46318e-07	7.23969
csnk1da	ENSDARG00000008370	-0.165681	7.25692	-5.4386	5.57279e-08	1.47957e-07	7.15316
nme3	ENSDARG00000100990	-0.172526	7.69269	-5.42441	6.03178e-08	1.59729e-07	7.13845
ogdha	ENSDARG00000034270	-0.147297	7.14206	-5.40661	6.65945e-08	1.75895e-07	6.94916
gpx1a	ENSDARG00000018146	-0.167027	7.43084	-5.40622	6.67403e-08	1.76053e-07	7.01921
csrp1a	ENSDARG00000006603	-0.184301	7.69833	-5.40438	6.74263e-08	1.77406e-07	7.03839
ssr4	ENSDARG00000019444	-0.144351	10.4422	-5.36323	8.46654e-08	2.21624e-07	6.54408
zgc:85975	ENSDARG00000032405	-0.179019	8.94526	-5.35879	8.67649e-08	2.2683e-07	6.73509
eef1da	ENSDARG00000102291	-0.129404	10.1914	-5.32867	1.02379e-07	2.65279e-07	6.41018
gstp1	ENSDARG00000104068	-0.212122	8.31733	-5.30981	1.13506e-07	2.93739e-07	6.54683
etv5b	ENSDARG00000044511	-0.170958	7.31876	-5.30814	1.14545e-07	2.96053e-07	6.48034
rab7	ENSDARG00000020497	-0.144339	7.15777	-5.29324	1.24243e-07	3.19906e-07	6.35473
fzd2	ENSDARG00000054438	-0.172038	7.50119	-5.28921	1.27e-07	3.26184e-07	6.40989
cdkn1bb	ENSDARG00000054271	-0.201773	8.14425	-5.28006	1.33481e-07	3.41973e-07	6.39111
jak1	ENSDARG00000020625	-0.143055	7.11532	-5.26854	1.42093e-07	3.62675e-07	6.20387
ptp4a2b	ENSDARG00000035676	-0.187336	7.72151	-5.25435	1.5344e-07	3.90177e-07	6.25697
SERP1	ENSDARG00000076223	-0.169423	8.46503	-5.25017	1.56945e-07	3.98593e-07	6.20035
tpi1b	ENSDARG00000040988	-0.169096	7.54643	-5.24365	1.62575e-07	4.11869e-07	6.17252
fuca2	ENSDARG00000044073	-0.154533	7.15467	-5.1884	2.18756e-07	5.49439e-07	5.79131
mxi1	ENSDARG00000040884	-0.168622	7.24251	-5.17984	2.28987e-07	5.73028e-07	5.76893
etf1b	ENSDARG00000043976	-0.177217	7.90762	-5.17853	2.30602e-07	5.76365e-07	5.8608
ywhag2	ENSDARG00000071658	-0.145944	7.16156	-5.16648	2.45896e-07	6.12348e-07	5.70108
si:dkey-42i9.4	ENSDARG00000008049	-0.209012	8.36318	-5.14998	2.6844e-07	6.66057e-07	5.70794
prrx1a	ENSDARG00000033971	-0.218812	7.89506	-5.12904	2.99947e-07	7.40642e-07	5.6249
ppp1caa	ENSDARG00000003486	-0.176402	7.62745	-5.11423	3.24359e-07	7.96119e-07	5.5208
tcf7l1a	ENSDARG00000038159	-0.144067	7.14697	-5.11381	3.25079e-07	7.96929e-07	5.42178
yy1a	ENSDARG00000042796	-0.145363	7.21196	-5.11052	3.30766e-07	8.09902e-07	5.42727
slc38a2	ENSDARG00000045886	-0.159674	7.34201	-5.09372	3.61345e-07	8.81613e-07	5.37578
si:ch211-194k22.8	ENSDARG00000096711	-0.162781	7.45151	-5.07901	3.90348e-07	9.48983e-07	5.32117
max	ENSDARG00000024844	-0.17968	8.15246	-5.07786	3.92711e-07	9.5299e-07	5.34918
fam60al	ENSDARG00000095007	-0.13818	7.14337	-5.0615	4.27813e-07	1.03637e-06	5.15909
nupr1	ENSDARG00000094557	-0.210264	7.39015	-5.05843	4.34718e-07	1.05061e-06	5.21184
tspan36	ENSDARG00000024540	-0.193458	7.68363	-5.03574	4.89276e-07	1.17829e-06	5.12822
ube2e2	ENSDARG00000034670	-0.152368	7.2749	-5.01994	5.31105e-07	1.27752e-06	4.98879
atl3	ENSDARG00000004270	-0.164616	7.42878	-5.00955	5.60488e-07	1.34662e-06	4.97276
pdgfrl	ENSDARG00000006456	-0.172351	7.3167	-4.99879	5.92538e-07	1.42195e-06	4.89641
fam46bb	ENSDARG00000011797	-0.178818	7.35874	-4.99034	6.18973e-07	1.48365e-06	4.86419
bambia	ENSDARG00000055381	-0.223072	7.90339	-4.96918	6.90165e-07	1.65043e-06	4.82423
si:ch211-284f22.3	ENSDARG00000097055	-0.146083	7.20948	-4.95009	7.61161e-07	1.81808e-06	4.62659
ptges3a	ENSDARG00000037284	-0.169883	7.58746	-4.88179	1.07726e-06	2.54342e-06	4.36287
mtpn	ENSDARG00000104018	-0.160768	8.07448	-4.85491	1.23356e-06	2.90241e-06	4.24081
hspa5	ENSDARG00000103846	-0.197052	9.92086	-4.84872	1.27251e-06	2.98719e-06	4.02887
lpar1	ENSDARG00000099840	-0.136284	7.17888	-4.833	1.3769e-06	3.22484e-06	4.0467
ppt1	ENSDARG00000039980	-0.1701	7.74581	-4.81845	1.48079e-06	3.45942e-06	4.07897
rbp5	ENSDARG00000101481	-0.177694	7.72718	-4.81827	1.48213e-06	3.45942e-06	4.06739
sypl2b	ENSDARG00000000690	-0.128522	7.12117	-4.78621	1.73851e-06	4.01663e-06	3.80149
wtap	ENSDARG00000042642	-0.13865	7.23993	-4.77406	1.84643e-06	4.25636e-06	3.78269
igfbp1a	ENSDARG00000099351	-0.265988	8.23446	-4.74834	2.09647e-06	4.80569e-06	3.71439
aktip	ENSDARG00000026862	-0.134525	7.20606	-4.70577	2.58327e-06	5.8886e-06	3.44808
tmem45a	ENSDARG00000070743	-0.162189	7.86059	-4.62665	3.79079e-06	8.48988e-06	3.17484
fam168a	ENSDARG00000098832	-0.144827	7.41021	-4.61578	3.99415e-06	8.91606e-06	3.08149
ankrd11	ENSDARG00000051886	-0.140015	7.29261	-4.61179	4.07128e-06	9.07833e-06	3.03896
bc2	ENSDARG00000053979	-0.15371	7.52219	-4.59509	4.41019e-06	9.80202e-06	3.00923
mdh1aa	ENSDARG00000017772	-0.154971	8.35452	-4.56963	4.97942e-06	1.09837e-05	2.89116
zbtb20	ENSDARG00000005586	-0.149188	7.43233	-4.56199	5.16335e-06	1.13649e-05	2.8426
cd63	ENSDARG00000025147	-0.14975	9.89005	-4.55471	5.34477e-06	1.17516e-05	2.66403
ube2e3	ENSDARG00000012244	-0.147899	7.55843	-4.54733	5.53501e-06	1.21568e-05	2.78968
her6	ENSDARG00000006514	-0.177957	7.45653	-4.52999	6.00761e-06	1.31666e-05	2.70281
mat2aa	ENSDARG00000040334	-0.151153	7.58635	-4.52834	6.0547e-06	1.32556e-05	2.70301
chmp1b	ENSDARG00000099624	-0.158155	7.61442	-4.51821	6.35077e-06	1.38741e-05	2.67481
si:dkeyp-110e4.6	ENSDARG00000061845	-0.120859	7.1348	-4.5062	6.71965e-06	1.46331e-05	2.51376
cpvl	ENSDARG00000056480	-0.121072	7.15397	-4.4945	7.09852e-06	1.54417e-05	2.46737
pitpnaa	ENSDARG00000039490	-0.138235	7.27513	-4.49094	7.21771e-06	1.56677e-05	2.48565
prelid1a	ENSDARG00000098671	-0.148943	7.76762	-4.4834	7.47678e-06	1.61786e-05	2.51655
prkab1b	ENSDARG00000046143	-0.143947	7.54782	-4.48022	7.58869e-06	1.64034e-05	2.48443
tmem59	ENSDARG00000019033	-0.149621	7.38384	-4.47041	7.94423e-06	1.71358e-05	2.42121
tmem176l.1	ENSDARG00000099491	-0.154157	8.85279	-4.46385	8.19086e-06	1.76491e-05	2.39294
sfrp1b	ENSDARG00000057678	-0.169713	7.65072	-4.44142	9.09005e-06	1.9525e-05	2.32501
rhoab	ENSDARG00000094673	-0.165292	8.98627	-4.43466	9.37886e-06	2.01242e-05	2.26204
ergic3	ENSDARG00000038074	-0.120498	7.15274	-4.43335	9.43594e-06	2.02255e-05	2.19597
zgc:175088	ENSDARG00000099306	-0.15787	7.7053	-4.43215	9.48835e-06	2.03086e-05	2.28897
s100w	ENSDARG00000101181	-0.171364	7.52108	-4.43201	9.49453e-06	2.03086e-05	2.27822
relt	ENSDARG00000099724	-0.136512	7.32193	-4.42047	1.00145e-05	2.13538e-05	2.18635
fdx1	ENSDARG00000056410	-0.118743	7.15923	-4.39551	1.12333e-05	2.38286e-05	2.02986
zgc:123068	ENSDARG00000017489	-0.165432	7.50431	-4.39214	1.14082e-05	2.41246e-05	2.09186
uri1	ENSDARG00000026664	-0.119586	7.15435	-4.3778	1.21829e-05	2.57096e-05	1.95282
ubc	ENSDARG00000102632	-0.154256	10.1117	-4.37633	1.22647e-05	2.58556e-05	1.8375
alyref	ENSDARG00000077732	-0.116365	7.15944	-4.35852	1.3303e-05	2.78724e-05	1.87354
cfl1l	ENSDARG00000012972	-0.249184	7.61121	-4.3356	1.47636e-05	3.07751e-05	1.88097
hspa4a	ENSDARG00000004754	-0.16199	7.57677	-4.33048	1.51098e-05	3.14328e-05	1.84427
mid1ip1b	ENSDARG00000019302	-0.137159	7.19276	-4.31463	1.62321e-05	3.36648e-05	1.69143
ndufa4l	ENSDARG00000099499	-0.105605	9.97035	-4.26944	1.98854e-05	4.09923e-05	1.38886
cst3	ENSDARG00000007795	-0.175936	8.07021	-4.25375	2.13273e-05	4.38764e-05	1.54773
prpf38b	ENSDARG00000053101	-0.11525	7.15589	-4.22312	2.44343e-05	5.00169e-05	1.29147
aqp3a	ENSDARG00000003808	-0.221398	7.55755	-4.20707	2.6231e-05	5.34808e-05	1.32071
dctn2	ENSDARG00000031388	-0.116832	7.23319	-4.19181	2.8054e-05	5.70274e-05	1.18353
adh5	ENSDARG00000080010	-0.134273	8.49311	-4.17547	3.01387e-05	6.10228e-05	1.16363
reep5	ENSDARG00000100742	-0.137644	8.53403	-4.16894	3.1014e-05	6.26709e-05	1.14654
zgc:111986	ENSDARG00000093406	-0.144161	7.72984	-4.13471	3.60028e-05	7.23946e-05	1.03501
larp4ab	ENSDARG00000074979	-0.121256	7.1864	-4.12793	3.70783e-05	7.44111e-05	0.898461
smdt1b	ENSDARG00000098852	-0.141006	7.56507	-4.12711	3.72109e-05	7.46041e-05	0.980772
nipa2	ENSDARG00000055912	-0.112928	7.14482	-4.11555	3.912e-05	7.82783e-05	0.838607
jupa	ENSDARG00000070787	-0.162475	7.48555	-4.10541	4.08709e-05	8.17019e-05	0.887085
gpx4a	ENSDARG00000068478	-0.110482	7.1573	-4.09447	4.28452e-05	8.53154e-05	0.757758
clic4	ENSDARG00000022995	-0.118503	7.1907	-4.08431	4.47577e-05	8.89505e-05	0.724061
snai1a	ENSDARG00000056995	-0.1729	7.87823	-4.08068	4.54606e-05	9.02598e-05	0.81419
chchd2	ENSDARG00000059304	-0.131901	7.55309	-4.073	4.69832e-05	9.31022e-05	0.748856
ptrfb	ENSDARG00000059362	-0.149752	7.74237	-4.07199	4.71863e-05	9.3324e-05	0.780976
si:busm1-57f23.1	ENSDARG00000074425	-0.239242	8.13097	-4.06185	4.92778e-05	9.72725e-05	0.762618
atp6v0d1	ENSDARG00000069090	-0.108081	7.10921	-4.05006	5.1821e-05	0.000101998	0.553999
cbsb	ENSDARG00000010946	-0.138837	7.43628	-4.04374	5.32342e-05	0.000104478	0.622927
prdx2	ENSDARG00000025350	-0.106073	9.89863	-4.04114	5.38264e-05	0.000105517	0.448379
rsl24d1	ENSDARG00000040439	-0.128365	8.81003	-4.04032	5.40147e-05	0.000105706	0.590101
ube2g1a	ENSDARG00000015292	-0.108976	7.12865	-4.02505	5.76335e-05	0.000112251	0.457836
kdm6bb	ENSDARG00000056929	-0.125084	7.31198	-4.02307	5.8118e-05	0.00011298	0.513022
vapb	ENSDARG00000070435	-0.107082	7.13028	-4.01372	6.04656e-05	0.00011732	0.420336
olfml3b	ENSDARG00000062171	-0.147655	8.10968	-4.00943	6.15708e-05	0.000119352	0.525194
bhmt	ENSDARG00000013430	-0.169866	7.65307	-4.00625	6.24042e-05	0.000120853	0.507448
slc20a1b	ENSDARG00000010641	-0.116468	7.18393	-3.97538	7.10559e-05	0.000137302	0.274611
aldh2.1	ENSDARG00000089924	-0.116175	7.27313	-3.96093	7.54835e-05	0.000145357	0.258732
si:dkey-33c12.4	ENSDARG00000057890	-0.130933	7.69149	-3.95142	7.85398e-05	0.0001511	0.279863
tcf12	ENSDARG00000004714	-0.135236	7.49124	-3.93914	8.26599e-05	0.000158729	0.21911
arf6b	ENSDARG00000052928	-0.132828	7.52875	-3.93269	8.49059e-05	0.000162889	0.200156
chtopa	ENSDARG00000057234	-0.119929	7.39594	-3.92765	8.66982e-05	0.000166016	0.152275
chmp2bb	ENSDARG00000002190	-0.115851	7.16396	-3.90839	9.38904e-05	0.000179453	-0.000166133
nutf2	ENSDARG00000056531	-0.11886	7.41876	-3.88621	0.00010287	0.000195702	-0.00927853
psmd3	ENSDARG00000018124	-0.12933	7.60225	-3.87997	0.00010554	0.000200222	-0.00598314
siah1	ENSDARG00000030871	-0.11454	7.24435	-3.87209	0.000109	0.000206404	-0.103234
zgc:66160	ENSDARG00000055383	-0.113809	7.25183	-3.84927	0.000119648	0.000225732	-0.188071
edf1	ENSDARG00000009950	-0.122081	8.57865	-3.84819	0.000120174	0.000226517	-0.14246
cacybp	ENSDARG00000014731	-0.118643	7.41694	-3.84191	0.000123285	0.000232166	-0.176937
dazap2	ENSDARG00000007867	-0.11301	7.21955	-3.83486	0.000126864	0.000238467	-0.259619
sept10	ENSDARG00000099236	-0.121662	7.51072	-3.82374	0.000132713	0.000248776	-0.230839
tacc1	ENSDARG00000073753	-0.116319	7.32557	-3.79548	0.000148743	0.000277198	-0.370199
fam168b	ENSDARG00000101733	-0.0989033	7.12392	-3.79121	0.00015132	0.000281593	-0.438337
dpp7	ENSDARG00000027750	-0.135161	7.68595	-3.78182	0.000157133	0.000292145	-0.360613
prdm1a	ENSDARG00000002445	-0.122932	7.18989	-3.77615	0.000160741	0.000298582	-0.49571
csnk1g2b	ENSDARG00000034056	-0.098973	7.11191	-3.76562	0.000167654	0.00031114	-0.554646
antxr2a	ENSDARG00000104118	-0.108432	7.17668	-3.74639	0.000181005	0.000334704	-0.597355
tfpia	ENSDARG00000034718	-0.139811	7.34531	-3.74154	0.000184524	0.000340202	-0.569226
dctn5	ENSDARG00000003573	-0.0999189	7.16152	-3.73158	0.000191961	0.000353368	-0.653469
histh1l	ENSDARG00000035519	-0.197948	7.84435	-3.67028	0.000244296	0.000444511	-0.757579
zfp36l1b	ENSDARG00000021443	-0.155572	8.21761	-3.65058	0.000263777	0.000479027	-0.829384
hoxc13b	ENSDARG00000090023	-0.120021	7.42459	-3.64428	0.000270305	0.000490093	-0.910083
chd4b	ENSDARG00000025789	-0.111699	7.25543	-3.63411	0.000281169	0.000508888	-0.988446
sgce	ENSDARG00000012138	-0.112303	7.35203	-3.62742	0.00028854	0.000520849	-0.983042
ifi30	ENSDARG00000056378	-0.125216	7.50581	-3.59889	0.000322036	0.000579778	-1.05769
lsp1	ENSDARG00000027310	-0.125343	7.27635	-3.59141	0.000331411	0.000596132	-1.13625
rtca	ENSDARG00000002215	-0.122328	7.66075	-3.5828	0.000342512	0.000615019	-1.09703
LINC00998	ENSDARG00000099281	-0.101787	7.21687	-3.57893	0.000347611	0.000623628	-1.19735
tmem263	ENSDARG00000030465	-0.114445	7.47659	-3.57229	0.00035652	0.00063905	-1.16007
txnl1	ENSDARG00000011921	-0.0962379	7.18357	-3.53636	0.000408613	0.000727964	-1.34839
ddx3a	ENSDARG00000020573	-0.106263	7.31724	-3.52398	0.000428149	0.000762105	-1.36285
emc7	ENSDARG00000012144	-0.100991	7.2504	-3.51509	0.000442701	0.000785958	-1.41297
map1lc3b	ENSDARG00000101127	-0.123296	7.58321	-3.49121	0.000484141	0.000853901	-1.4199
shfm1	ENSDARG00000027899	-0.116498	8.59415	-3.48724	0.000491382	0.00086414	-1.45687
ube2al	ENSDARG00000003017	-0.110815	7.40705	-3.46844	0.000527004	0.000925989	-1.53603
capn2b	ENSDARG00000055592	-0.125464	7.58282	-3.44327	0.000578471	0.00101468	-1.5842
rhogc	ENSDARG00000028401	-0.0936994	7.16063	-3.43578	0.000594674	0.00104221	-1.71435
cnn3a	ENSDARG00000099510	-0.12342	8.37139	-3.43184	0.000603368	0.00105564	-1.62025
txndc9	ENSDARG00000069853	-0.110777	7.73705	-3.42551	0.000617586	0.00107959	-1.65399
glmp	ENSDARG00000059354	-0.0917279	7.14233	-3.41729	0.000636484	0.00111073	-1.78201
si:dkey-100n23.5	ENSDARG00000086911	-0.0877088	7.12387	-3.40561	0.000664298	0.00115434	-1.82921
si:dkey-222f8.3	ENSDARG00000058366	-0.110444	7.46654	-3.38849	0.000707098	0.0012256	-1.79634
srpx	ENSDARG00000010318	-0.103801	7.25017	-3.37655	0.000738473	0.00127566	-1.8876
susd6	ENSDARG00000030116	-0.0936237	7.14304	-3.37447	0.000744058	0.00128314	-1.93801
mpc1	ENSDARG00000093448	-0.107297	7.78871	-3.35631	0.000794575	0.00136222	-1.88806
ppp2r5eb	ENSDARG00000069118	-0.0948453	7.18541	-3.34732	0.000820757	0.00140358	-2.00969
timm23a	ENSDARG00000071396	-0.102212	7.46083	-3.34702	0.000821651	0.00140394	-1.94578
eno3	ENSDARG00000039007	-0.115786	8.03725	-3.31369	0.000925952	0.00156906	-2.02234
thbs4b	ENSDARG00000020072	-0.137491	7.85287	-3.30937	0.00094032	0.00159077	-2.00495
rab5c	ENSDARG00000026712	-0.108843	7.59103	-3.29688	0.00098309	0.00165356	-2.08291
wls	ENSDARG00000009534	-0.115506	8.67415	-3.28447	0.00102733	0.00172321	-2.12381
hnrnpa0a	ENSDARG00000089302	-0.107145	7.49555	-3.28433	0.00102786	0.00172321	-2.14406
slc30a7	ENSDARG00000019998	-0.107497	7.6399	-3.28098	0.00104012	0.00174233	-2.13831
gnai1	ENSDARG00000021647	-0.0956641	7.23571	-3.26976	0.00108219	0.00180984	-2.24672
capns1b	ENSDARG00000013804	-0.115251	8.34601	-3.22926	0.00124748	0.00207778	-2.28886
emc8	ENSDARG00000017093	-0.0833096	7.11546	-3.22852	0.0012507	0.00208145	-2.4122
erp44	ENSDARG00000019008	-0.105422	7.56763	-3.21745	0.00129994	0.0021612	-2.34674
pycr1b	ENSDARG00000098639	-0.091032	7.20215	-3.21727	0.00130075	0.0021612	-2.41699
cxcl12a	ENSDARG00000037116	-0.130387	7.41942	-3.20302	0.00136671	0.00226348	-2.41319
selt2	ENSDARG00000023220	-0.110674	7.93594	-3.1916	0.00142182	0.00235094	-2.40272
rpl7a	ENSDARG00000019230	-0.0506085	12.7008	-3.17191	0.00152172	0.00250801	-3.18865
aimp2	ENSDARG00000018903	-0.100197	7.67428	-3.16048	0.00158257	0.00259994	-2.52645
fgl1	ENSDARG00000105380	-0.147256	7.63066	-3.14128	0.00168991	0.00277183	-2.56281
ppp1r13l	ENSDARG00000013777	-0.0850941	7.11144	-3.13157	0.0017467	0.00286269	-2.74235
chmp4bb	ENSDARG00000007323	-0.0974834	7.32094	-3.11982	0.00181779	0.00297444	-2.7023
ywhabl	ENSDARG00000040287	-0.0987782	8.79635	-3.1016	0.0019333	0.00314834	-2.73836
ginm1	ENSDARG00000021975	-0.0914461	7.28106	-3.0861	0.00203686	0.00331171	-2.81258
mthfd2	ENSDARG00000098646	-0.115586	8.2169	-3.06065	0.00221786	0.00358891	-2.82322
zmynd19	ENSDARG00000100773	-0.0825761	7.13895	-3.04921	0.00230401	0.00372242	-2.97153
cst14b.1	ENSDARG00000045980	-0.126126	7.76317	-3.04188	0.00236073	0.00380506	-2.86078
bida	ENSDARG00000069290	-0.0812305	7.15733	-3.0274	0.00247667	0.00398878	-3.02487
rpl18a	ENSDARG00000025073	-0.0443271	12.5181	-3.01324	0.00259502	0.00416628	-3.63498
uck2b	ENSDARG00000022213	-0.0918218	7.37326	-3.00971	0.00262535	0.00421167	-3.02545
dcn	ENSDARG00000012066	-0.123717	8.60366	-2.97938	0.00289939	0.00463313	-3.07441
si:dkey-12l12.1	ENSDARG00000094422	-0.152312	8.80209	-2.96237	0.00306427	0.00486245	-3.14115
smad5	ENSDARG00000037238	-0.0816142	7.17326	-2.95171	0.00317184	0.00502536	-3.25417
calhm2	ENSDARG00000039482	-0.0978664	7.4681	-2.94083	0.00328529	0.00519706	-3.20663
gmppb	ENSDARG00000017658	-0.0833909	7.24948	-2.92833	0.00342017	0.00540207	-3.29385
echs1	ENSDARG00000001578	-0.0958264	7.58067	-2.91556	0.00356309	0.00561482	-3.27732
clic2	ENSDARG00000010625	-0.120045	7.59165	-2.90958	0.00363182	0.00571172	-3.2826
rabac1	ENSDARG00000004171	-0.0934334	7.50517	-2.90931	0.00363493	0.00571172	-3.29582
mxra8b	ENSDARG00000062129	-0.12723	8.39047	-2.9053	0.00368185	0.00577529	-3.27219
ctsd	ENSDARG00000057698	-0.106692	8.18901	-2.90197	0.00372115	0.00583247	-3.27238
msx1b	ENSDARG00000008886	-0.118579	8.41509	-2.90109	0.00373161	0.00584439	-3.31775
cfap20	ENSDARG00000100514	-0.0998856	7.42064	-2.8993	0.00375288	0.0058732	-3.34005
foxo1a	ENSDARG00000099555	-0.0937987	7.36206	-2.89871	0.00376003	0.00587989	-3.35489
twist1b	ENSDARG00000076010	-0.0998072	7.35761	-2.89412	0.00381529	0.00595721	-3.3665
sptssa	ENSDARG00000071203	-0.0884928	7.36713	-2.88319	0.0039501	0.00616299	-3.39893
ubald1a	ENSDARG00000002362	-0.0847411	7.26135	-2.86216	0.00422162	0.00656162	-3.48485
lrrc17	ENSDARG00000037960	-0.117747	8.70646	-2.85483	0.00432011	0.00670961	-3.45991
ecrg4a	ENSDARG00000056087	-0.185807	9.27468	-2.84876	0.0044032	0.0068283	-3.53314
rap2c	ENSDARG00000015649	-0.0847305	7.34065	-2.83785	0.0045564	0.00704452	-3.53272
esd	ENSDARG00000019496	-0.0865202	7.4846	-2.83162	0.00464607	0.00717774	-3.52769
akirin1	ENSDARG00000039969	-0.0865494	7.47463	-2.82001	0.00481724	0.00742537	-3.56131
tmem50a	ENSDARG00000015757	-0.0969015	7.96415	-2.81571	0.00488207	0.00751743	-3.52225
cox6b2	ENSDARG00000037860	-0.0670137	9.89837	-2.81549	0.00488548	0.00751743	-3.73082
ms4a17a.2	ENSDARG00000093546	-0.098481	7.22718	-2.81532	0.00488798	0.00751743	-3.62792
aldh6a1	ENSDARG00000053485	-0.0869413	7.46806	-2.80929	0.00498037	0.00764229	-3.5898
aldoaa	ENSDARG00000011665	-0.0943438	8.40391	-2.80409	0.00506135	0.00774912	-3.59927
col5a2a	ENSDARG00000031678	-0.106572	8.09403	-2.79648	0.00518192	0.00792737	-3.57743
pleca	ENSDARG00000062590	-0.111225	8.29979	-2.78951	0.00529463	0.00808211	-3.59502
mibp2	ENSDARG00000101844	-0.0666409	10.4453	-2.78717	0.00533308	0.00813332	-3.89239
atp6v0ca	ENSDARG00000057853	-0.0961993	7.99015	-2.78653	0.00534357	0.00813861	-3.60994
prdx1	ENSDARG00000058734	-0.0999889	7.82522	-2.75201	0.00594013	0.00901367	-3.72987
lrp10	ENSDARG00000054539	-0.0827139	7.25729	-2.74945	0.00598652	0.00906842	-3.81175
rpl35	ENSDARG00000018334	-0.0485575	11.5437	-2.74929	0.0059895	0.00906842	-4.19618
ctsz	ENSDARG00000043081	-0.0934339	7.56094	-2.72627	0.00642315	0.00969631	-3.8018
mmp14a	ENSDARG00000002235	-0.102191	8.33668	-2.72313	0.00648461	0.00978187	-3.77181
ube2l3a	ENSDARG00000019188	-0.084772	7.53965	-2.71829	0.00658	0.00990386	-3.83469
ube2d2l	ENSDARG00000099749	-0.0953219	7.9604	-2.6962	0.00703215	0.0105689	-3.85928
yap1	ENSDARG00000068401	-0.0930055	7.67206	-2.67618	0.00746596	0.0111798	-3.91644
gng2	ENSDARG00000056831	-0.0818978	7.20227	-2.67048	0.00759373	0.0113628	-4.03212
dnase1l3	ENSDARG00000005464	-0.0743457	7.18087	-2.66242	0.00777781	0.0116213	-4.06373
ift20	ENSDARG00000040556	-0.0736172	7.20982	-2.65921	0.00785232	0.0117155	-4.05873
carhsp1	ENSDARG00000053129	-0.0725724	7.16346	-2.65413	0.00797132	0.0118758	-4.08711
dusp2	ENSDARG00000098108	-0.0989348	7.38164	-2.6478	0.00812205	0.0120564	-4.04478
wsb1	ENSDARG00000021343	-0.082946	7.46014	-2.58531	0.00975146	0.0143503	-4.19064
zgc:153675	ENSDARG00000071555	-0.0871759	7.56358	-2.56898	0.0102228	0.0150332	-4.22799
glipr2l	ENSDARG00000016837	-0.0923544	7.43785	-2.56025	0.0104828	0.0153934	-4.2587
zgc:153317	ENSDARG00000092903	-0.107124	8.13211	-2.55992	0.0104929	0.0153971	-4.20099
lratb	ENSDARG00000096594	-0.0963293	7.53753	-2.55583	0.0106167	0.0155676	-4.25413
fxyd6l	ENSDARG00000097057	-0.0915529	7.8432	-2.54303	0.0110135	0.0161033	-4.26298
gbas	ENSDARG00000007264	-0.0799081	7.53524	-2.54168	0.0110561	0.016154	-4.29535
tubb4b	ENSDARG00000002344	-0.0811828	10.3517	-2.51404	0.0119604	0.0174132	-4.6114
prkar2aa	ENSDARG00000033184	-0.0814419	7.39679	-2.51114	0.0120592	0.0175445	-4.3894
CABZ01058650.1	ENSDARG00000101063	-0.0776357	7.44032	-2.50656	0.0122161	0.0177476	-4.39806
si:ch211-204a13.2	ENSDARG00000104274	-0.0878135	7.56935	-2.49663	0.0125633	0.0182133	-4.39582
MYOF (1 of many)	ENSDARG00000017128	-0.0680545	7.15164	-2.49633	0.012574	0.0182159	-4.49736
rpl32	ENSDARG00000054818	-0.0361585	12.6969	-2.49379	0.0126641	0.0183334	-5.09181
vma21	ENSDARG00000093945	-0.0739727	7.36572	-2.48329	0.0130435	0.0188693	-4.46857
tomm34	ENSDARG00000001557	-0.0709144	7.20714	-2.44606	0.01447	0.0208153	-4.60585
yipf6	ENSDARG00000054433	-0.066356	7.21057	-2.43385	0.0149669	0.0214697	-4.63135
eef1b2	ENSDARG00000044521	-0.0503125	11.3259	-2.42546	0.0153172	0.0219414	-4.99724
rnaset2	ENSDARG00000036282	-0.0728882	7.22623	-2.41986	0.0155547	0.022235	-4.67234
rpz5	ENSDARG00000075718	-0.0956121	7.45049	-2.40157	0.0163539	0.0233123	-4.64542
crlf3	ENSDARG00000070261	-0.0655585	7.14629	-2.39819	0.0165051	0.023495	-4.74018
gnpnat1	ENSDARG00000039892	-0.0712509	7.32531	-2.38852	0.0169459	0.0240391	-4.70853
u2surp	ENSDARG00000061490	-0.0650938	7.14526	-2.38347	0.0171798	0.02429	-4.77582
gstm.1	ENSDARG00000042533	-0.0854716	7.75226	-2.38342	0.0171821	0.02429	-4.66362
myl12.2	ENSDARG00000025326	-0.0717133	7.39233	-2.36658	0.0179834	0.0253526	-4.74764
sdhb	ENSDARG00000075768	-0.0739029	7.49371	-2.3512	0.0187436	0.026388	-4.76608
zgc:110339	ENSDARG00000046030	-0.0698682	7.28622	-2.34886	0.018862	0.0265182	-4.8122
glud1a	ENSDARG00000008816	-0.083025	7.75966	-2.34703	0.0189544	0.0266298	-4.73554
serinc5	ENSDARG00000008153	-0.0843847	8.14135	-2.33462	0.0195945	0.0274725	-4.7672
mcfd2	ENSDARG00000039757	-0.0701474	7.40508	-2.33019	0.0198277	0.0277426	-4.82915
ahcy	ENSDARG00000005191	-0.0782569	8.245	-2.32861	0.0199115	0.0278407	-4.80751
arpc2	ENSDARG00000075989	-0.0742158	8.55888	-2.32716	0.0199882	0.0279289	-4.81648
p4ha2	ENSDARG00000010085	-0.0787081	7.64127	-2.32513	0.0200969	0.0280616	-4.80465
ugdh	ENSDARG00000019838	-0.0659311	7.22916	-2.32212	0.0202583	0.0282677	-4.88724
atp6v1g1	ENSDARG00000022315	-0.0732461	7.51071	-2.30788	0.0210381	0.029276	-4.86408
tardbpl	ENSDARG00000004452	-0.0689472	7.3371	-2.30258	0.021335	0.0296569	-4.9052
hexb	ENSDARG00000034368	-0.0667454	7.21751	-2.29697	0.0216534	0.0300709	-4.95089
ISCU (1 of many)	ENSDARG00000035596	-0.0731119	7.51545	-2.28943	0.0220877	0.0306532	-4.90394
rbm39a	ENSDARG00000011613	-0.0637738	7.19806	-2.28465	0.0223668	0.0310195	-4.98693
psmg3	ENSDARG00000098391	-0.0648812	7.27268	-2.28302	0.0224625	0.0311101	-4.96619
camk2n1a	ENSDARG00000025855	-0.092568	7.8005	-2.27933	0.0226808	0.0313912	-4.89107
adam10a	ENSDARG00000053468	-0.0653806	7.19245	-2.27777	0.0227739	0.0314591	-5.01784
atpif1b	ENSDARG00000044092	-0.0810889	7.98244	-2.27773	0.0227759	0.0314591	-4.89499
cct6a	ENSDARG00000021252	-0.0745832	8.07641	-2.27511	0.0229331	0.0316547	-4.91417
eif3k	ENSDARG00000068289	-0.0722449	7.66046	-2.27333	0.0230402	0.0317811	-4.93304
mgst3a	ENSDARG00000102744	-0.0750775	7.74235	-2.26292	0.0236749	0.0325689	-4.94287
zgc:56493	ENSDARG00000031435	-0.0440715	10.9527	-2.2554	0.0241422	0.0331895	-5.33374
tuba1b	ENSDARG00000045367	-0.0750713	7.56596	-2.25214	0.0243477	0.0334271	-4.99214
higd2a	ENSDARG00000052371	-0.0660222	7.31338	-2.2509	0.0244264	0.0335126	-5.03053
rab5aa	ENSDARG00000018602	-0.0649957	7.22025	-2.24585	0.0247482	0.0339087	-5.07207
csf1a	ENSDARG00000075343	-0.0673301	7.21724	-2.24082	0.0250727	0.0343303	-5.07631
usp36	ENSDARG00000032327	-0.0604085	7.15676	-2.22459	0.0261444	0.0357738	-5.13682
tead1b	ENSDARG00000059483	-0.0594416	7.13221	-2.22324	0.0262351	0.0358739	-5.14379
pcbp2	ENSDARG00000099039	-0.0755777	8.07689	-2.2059	0.0274271	0.0373791	-5.0542
mrps6	ENSDARG00000039543	-0.0581833	7.18897	-2.18791	0.0287127	0.0390531	-5.19955
prdx6	ENSDARG00000043511	-0.0734882	7.91215	-2.18222	0.02913	0.0395681	-5.12238
strap	ENSDARG00000007405	-0.060716	7.28199	-2.17312	0.0298085	0.040436	-5.2067
hsbp1b	ENSDARG00000041921	-0.0733003	7.90702	-2.16928	0.030099	0.0407817	-5.14254
sfpq	ENSDARG00000011564	-0.0652268	7.34344	-2.1598	0.0308261	0.0416233	-5.22201
si:dkey-286j15.1	ENSDARG00000040864	-0.0644006	7.28258	-2.13483	0.0328132	0.0441899	-5.28945
marcksl1a	ENSDARG00000039034	-0.0759722	7.68581	-2.12059	0.033995	0.0457213	-5.25682
gclm	ENSDARG00000018953	-0.0730195	7.66199	-2.1131	0.0346318	0.0465472	-5.26605
eml2	ENSDARG00000008808	-0.0568925	7.11424	-2.10575	0.0352656	0.0473058	-5.40993
ppme1	ENSDARG00000009771	-0.056793	7.1928	-2.08929	0.0367222	0.049163	-5.41103
gtf2b	ENSDARG00000103578	-0.0618739	7.34224	-2.07705	0.0378378	0.0505905	-5.39937
hnrpl	ENSDARG00000035324	-0.0691043	7.82733	-2.07513	0.0380154	0.0507616	-5.3511
dbi	ENSDARG00000026369	-0.0668372	8.90264	-2.07299	0.0382135	0.0509929	-5.41514
ier5l	ENSDARG00000054906	-0.0620986	7.19002	-2.04583	0.0408151	0.0542523	-5.5109
CDPF1	ENSDARG00000095705	-0.0538494	7.15916	-2.02939	0.0424608	0.0562936	-5.54464
acadm	ENSDARG00000038900	-0.0534978	7.17594	-2.02365	0.0430481	0.0569984	-5.54946
phc2b	ENSDARG00000013224	-0.0661578	7.21939	-2.00816	0.0446688	0.0590297	-5.56967
derl2	ENSDARG00000042401	-0.0597968	7.40357	-1.98829	0.0468232	0.0617912	-5.56644
eif3f	ENSDARG00000077533	-0.0497561	9.74874	-1.9814	0.0475897	0.0626874	-5.70369
atp2b4	ENSDARG00000044902	-0.0532354	7.14098	-1.96265	0.0497306	0.0652974	-5.68971
eef1db	ENSDARG00000030053	-0.0602254	8.84654	-1.95026	0.0511896	0.067041	-5.65132
gspt1l	ENSDARG00000098627	-0.0616722	7.59123	-1.94231	0.0521448	0.0682483	-5.63405
rnf2	ENSDARG00000010381	-0.0574375	7.31489	-1.93961	0.0524718	0.0686324	-5.68021
arpc4l	ENSDARG00000058225	-0.0629593	7.71667	-1.93346	0.0532247	0.0695728	-5.63499
cpxm1a	ENSDARG00000073716	-0.0596861	7.29554	-1.92189	0.0546653	0.0713192	-5.71902
cyb5r1	ENSDARG00000018966	-0.0621534	7.49862	-1.91601	0.0554091	0.0721058	-5.68604
setd8a	ENSDARG00000105231	-0.0582597	7.45331	-1.90561	0.0567469	0.0737061	-5.7188
ufc1	ENSDARG00000022340	-0.0581009	7.42504	-1.90327	0.0570513	0.0740545	-5.7306
dido1	ENSDARG00000057940	-0.0533757	7.22112	-1.88489	0.0594902	0.0771714	-5.80978
hoxa9b	ENSDARG00000056819	-0.0560774	7.25995	-1.88346	0.0596843	0.0773325	-5.80337
eif2s3	ENSDARG00000008292	-0.058384	8.73163	-1.87193	0.0612627	0.0792697	-5.78164
ppfibp1b	ENSDARG00000100057	-0.0493891	7.10784	-1.86827	0.0617714	0.0798775	-5.89258
taf9	ENSDARG00000077870	-0.0494953	7.1656	-1.86149	0.0627222	0.0810047	-5.86754
rpl24	ENSDARG00000099104	-0.0324566	11.8198	-1.84456	0.0651489	0.0839268	-6.32786
bckdhbl	ENSDARG00000093569	-0.0579076	7.28813	-1.84193	0.0655331	0.0843687	-5.87106
fhl3a	ENSDARG00000034643	-0.0522243	7.16418	-1.83956	0.0658793	0.0847611	-5.918
idh1	ENSDARG00000025375	-0.0535051	7.17726	-1.83593	0.0664151	0.0853968	-5.92491
pim1	ENSDARG00000100020	-0.0740372	7.62812	-1.83178	0.0670314	0.0861352	-5.8154
ube2a	ENSDARG00000098466	-0.0508796	7.202	-1.82833	0.067547	0.0866889	-5.93038
top1l	ENSDARG00000070545	-0.0629782	7.78214	-1.81644	0.0693511	0.0888928	-5.845
luc7l	ENSDARG00000055903	-0.0477127	7.13877	-1.80499	0.0711245	0.0911087	-5.98598
dynlrb1	ENSDARG00000021582	-0.0577526	8.70622	-1.80274	0.0714773	0.0913892	-5.91096
slc35b1	ENSDARG00000038213	-0.0515025	7.23342	-1.79456	0.0727726	0.0929292	-5.97109
khdrbs1b	ENSDARG00000070475	-0.0520036	7.31789	-1.78003	0.07512	0.0957476	-5.97454
snai2	ENSDARG00000040046	-0.0657463	7.34876	-1.77567	0.0758352	0.096539	-5.98201
msx2b	ENSDARG00000101023	-0.0694689	7.38939	-1.77465	0.076004	0.0966938	-5.96568
si:ch211-106h4.12	ENSDARG00000092920	-0.0669958	7.27795	-1.76885	0.0769673	0.0978585	-6.00577
rps8a	ENSDARG00000055996	-0.0301043	12.1227	-1.75954	0.0785345	0.099789	-6.54653
gpx4b	ENSDARG00000076836	-0.05855	8.0425	-1.75241	0.0797515	0.101273	-5.96578
psat1	ENSDARG00000016733	-0.0623947	7.93214	-1.74955	0.0802452	0.101836	-5.98659
nfkb2	ENSDARG00000038687	-0.0495104	7.13828	-1.74112	0.0817123	0.103506	-6.10037
anxa5b	ENSDARG00000016470	-0.062592	8.59281	-1.72488	0.0845982	0.106831	-6.01036
csnk1db	ENSDARG00000006125	-0.0601997	7.61215	-1.72258	0.0850139	0.107289	-6.01238
rpl27	ENSDARG00000015128	-0.0297373	11.7015	-1.72165	0.085183	0.107437	-6.52309
rpl7	ENSDARG00000007320	-0.0273406	12.5189	-1.72114	0.0852748	0.107486	-6.68777
unc50	ENSDARG00000040455	-0.0470701	7.23815	-1.70582	0.0880915	0.110832	-6.12411
cdk7	ENSDARG00000051916	-0.0443031	7.13883	-1.70308	0.0886019	0.111405	-6.15937
pora	ENSDARG00000055092	-0.0510109	7.27678	-1.69085	0.0909152	0.114244	-6.14125
si:dkey-9i23.15	ENSDARG00000093997	-0.0524379	7.4838	-1.67314	0.0943486	0.118196	-6.12855
ube2d1a	ENSDARG00000029107	-0.0479492	7.28588	-1.6711	0.0947523	0.118629	-6.17161
b3gnt5a	ENSDARG00000018971	-0.0531585	7.25848	-1.6704	0.0948909	0.11873	-6.18886
arhgef1b	ENSDARG00000055837	-0.0572294	7.49815	-1.6534	0.098299	0.122591	-6.15974
irf1b	ENSDARG00000043249	-0.0433713	7.135	-1.65322	0.0983362	0.122591	-6.24698
TMEM87A	ENSDARG00000074967	-0.0466399	7.19918	-1.64565	0.0998858	0.12422	-6.2426
atp1a1a.1	ENSDARG00000002791	-0.0605564	8.25684	-1.64512	0.0999951	0.12428	-6.11756
yif1a	ENSDARG00000019636	-0.0550661	7.82738	-1.64473	0.100075	0.124305	-6.14397
vmp1	ENSDARG00000012450	-0.0769659	8.3847	-1.63381	0.102349	0.126974	-6.15579
MDP1	ENSDARG00000088040	-0.0478503	7.26524	-1.63005	0.103141	0.12788	-6.24363
derl1	ENSDARG00000021905	-0.0489748	7.39077	-1.61186	0.107043	0.132158	-6.24543
suds3	ENSDARG00000073737	-0.04329	7.18694	-1.60982	0.107487	0.132546	-6.29982
metap1	ENSDARG00000033440	-0.0425992	7.14743	-1.60248	0.1091	0.134453	-6.32162
fis1	ENSDARG00000095579	-0.0466871	7.30085	-1.57869	0.114458	0.140802	-6.32279
napab	ENSDARG00000020405	-0.0511174	7.63693	-1.57475	0.115365	0.141833	-6.26553
rab13	ENSDARG00000034771	-0.0562132	7.72494	-1.56601	0.117397	0.144245	-6.27177
blcap	ENSDARG00000052073	-0.0477926	7.46471	-1.56436	0.117782	0.144545	-6.30935
sarnp	ENSDARG00000059357	-0.0502216	7.9217	-1.55869	0.11912	0.146011	-6.2837
fhl3b	ENSDARG00000104315	-0.0623269	7.82863	-1.55621	0.119709	0.146645	-6.26842
hmgn3	ENSDARG00000036754	-0.0546473	7.657	-1.55212	0.120683	0.147751	-6.30174
mmgt1	ENSDARG00000010553	-0.0474476	7.46319	-1.5474	0.121816	0.14887	-6.33527
cbr1l	ENSDARG00000021149	-0.0495635	7.687	-1.52532	0.127229	0.1553	-6.34662
mob3a	ENSDARG00000019113	-0.0473056	7.47464	-1.51907	0.128796	0.157119	-6.37654
gpx7	ENSDARG00000091511	-0.0521369	7.83323	-1.51126	0.130773	0.159341	-6.36388
srp54	ENSDARG00000098367	-0.0417022	7.19861	-1.50969	0.131173	0.159732	-6.45478
sec61b	ENSDARG00000076568	-0.0392253	10.458	-1.50297	0.132897	0.16164	-6.65009
fxyd1	ENSDARG00000099014	-0.0455037	9.94556	-1.49647	0.13458	0.163493	-6.56219
col6a3	ENSDARG00000077139	-0.0582777	8.26152	-1.48643	0.137215	0.166299	-6.37538
tax1bp3	ENSDARG00000059177	-0.0542433	7.91329	-1.4666	0.142534	0.172236	-6.39968
si:ch73-1a9.3	ENSDARG00000103919	-0.0564819	9.76472	-1.461	0.144066	0.173883	-6.60038
hmgb3a	ENSDARG00000056725	-0.04536	7.27617	-1.46099	0.144068	0.173883	-6.50352
cdv3	ENSDARG00000023028	-0.0478806	7.63024	-1.45959	0.144451	0.174244	-6.4394
akap8l	ENSDARG00000099635	-0.0453931	7.39751	-1.45352	0.14613	0.176062	-6.48571
trnau1apb	ENSDARG00000056475	-0.0404244	7.25612	-1.43801	0.15048	0.180983	-6.54084
tpm4a	ENSDARG00000023963	-0.0665115	8.60297	-1.43453	0.151472	0.181784	-6.48378
angptl7	ENSDARG00000027582	-0.0689067	7.4671	-1.43124	0.152412	0.182662	-6.50322
thbs3a	ENSDARG00000077641	-0.0504051	7.32731	-1.4189	0.155978	0.186622	-6.55243
acbd3	ENSDARG00000042623	-0.0411367	7.25144	-1.41806	0.156223	0.186793	-6.57912
enc1	ENSDARG00000035398	-0.0406812	7.15436	-1.41426	0.157336	0.187904	-6.61766
mdh2	ENSDARG00000043371	-0.0438178	8.82817	-1.40969	0.15868	0.189399	-6.55503
angptl2b	ENSDARG00000068369	-0.0472073	7.31652	-1.4056	0.159891	0.190733	-6.57554
pdcd10a	ENSDARG00000035054	-0.0400581	7.27881	-1.37752	0.168401	0.200768	-6.62192
cd99	ENSDARG00000051975	-0.0513398	8.67087	-1.37528	0.169093	0.201475	-6.5503
glrx5	ENSDARG00000043665	-0.0372432	7.20966	-1.36397	0.172625	0.205444	-6.65703
tax1bp1b	ENSDARG00000056856	-0.0472772	7.62438	-1.36106	0.173544	0.206322	-6.56866
erv	ENSDARG00000105592	-0.0619288	8.44666	-1.35346	0.175956	0.208923	-6.56331
si:dkey-6n21.12	ENSDARG00000105575	-0.0365187	7.17546	-1.35054	0.176892	0.209791	-6.69042
atp6ap2	ENSDARG00000008735	-0.0418325	7.38138	-1.3441	0.178965	0.212003	-6.63965
srrm1	ENSDARG00000001244	-0.0354942	7.14676	-1.322	0.186215	0.219955	-6.73697
h3f3b.1	ENSDARG00000033009	-0.0420712	8.95506	-1.31645	0.188071	0.22202	-6.66915
syap1	ENSDARG00000012946	-0.0378476	7.31004	-1.3093	0.190481	0.224605	-6.70561
rras	ENSDARG00000006553	-0.0466717	7.8492	-1.29194	0.196427	0.23135	-6.64082
eif4ebp3l	ENSDARG00000041607	-0.0394572	7.39162	-1.24318	0.213849	0.250859	-6.77148
rbfox2	ENSDARG00000052182	-0.0384875	7.41576	-1.22869	0.219235	0.256736	-6.78405
si:ch211-286b5.5	ENSDARG00000096661	-0.0436467	7.89532	-1.22443	0.220836	0.258463	-6.73088
rps27a	ENSDARG00000032725	-0.0216519	11.5346	-1.21161	0.225709	0.263864	-7.24613
ube2g2	ENSDARG00000025404	-0.0305055	7.10928	-1.20242	0.229246	0.267389	-6.90023
enpp6	ENSDARG00000040469	-0.0340214	7.17842	-1.19644	0.23157	0.269946	-6.8881
rps24	ENSDARG00000039347	-0.0212309	11.618	-1.18524	0.235969	0.27482	-7.28721
snx9b	ENSDARG00000069302	-0.033469	7.21523	-1.18511	0.23602	0.27482	-6.89194
cdc34b	ENSDARG00000012627	-0.0361131	7.34729	-1.15118	0.249701	0.289925	-6.89438
flot2a	ENSDARG00000004830	-0.033949	7.27743	-1.1508	0.249859	0.289945	-6.91167
plpp5	ENSDARG00000057672	-0.0332296	7.27	-1.14853	0.250792	0.290862	-6.91237
vdac1	ENSDARG00000045132	-0.037101	7.80689	-1.14135	0.253769	0.293815	-6.85454
ergic2	ENSDARG00000051936	-0.0305949	7.22472	-1.13185	0.257742	0.298246	-6.9442
ppiab	ENSDARG00000103994	-0.0234409	10.9939	-1.12034	0.26261	0.303537	-7.23749
tgfb1a	ENSDARG00000041502	-0.0372807	7.38505	-1.11295	0.265771	0.306843	-6.92652
fkbp10b	ENSDARG00000045129	-0.0386705	8.10464	-1.10832	0.267768	0.308975	-6.87575
tegt	ENSDARG00000077934	-0.0342323	8.86741	-1.10552	0.268978	0.310196	-6.92322
tomm5	ENSDARG00000068265	-0.0349689	8.25442	-1.09326	0.274324	0.315827	-6.90995
tsku	ENSDARG00000040815	-0.0316289	7.22324	-1.08235	0.279138	0.321189	-7.00238
cygb1	ENSDARG00000099371	-0.0649259	8.32122	-1.07153	0.283973	0.326569	-6.90445
sltm	ENSDARG00000052728	-0.0300263	7.21888	-1.05741	0.290367	0.333548	-7.03276
paip2b	ENSDARG00000008706	-0.0344569	8.40253	-1.04573	0.295724	0.33932	-6.94774
gnb2l1	ENSDARG00000041619	-0.0178871	11.5351	-1.02091	0.307337	0.351659	-7.45339
pfdn1	ENSDARG00000014536	-0.0333355	8.02714	-1.01737	0.309017	0.353384	-6.99008
purba	ENSDARG00000068822	-0.0280725	7.14956	-1.01584	0.309747	0.354021	-7.11445
ramp2	ENSDARG00000037895	-0.0377198	7.77594	-0.980917	0.326671	0.372533	-7.01468
sod1	ENSDARG00000043848	-0.0313649	8.50729	-0.966295	0.333934	0.380391	-7.04867
zgc:136864	ENSDARG00000059816	-0.0253989	7.18229	-0.956086	0.339066	0.38555	-7.14298
rpl22l1	ENSDARG00000010244	-0.0233615	10.4159	-0.953447	0.3404	0.386681	-7.31671
scinlb	ENSDARG00000058348	-0.036083	7.82504	-0.946796	0.343779	0.390303	-7.03054
cav1	ENSDARG00000103747	-0.0415827	8.10629	-0.934841	0.349906	0.397039	-7.02054
acaa2	ENSDARG00000038881	-0.0273211	7.35159	-0.93198	0.351382	0.398493	-7.11802
dpm1	ENSDARG00000057011	-0.02722	7.35385	-0.927184	0.353867	0.400884	-7.12233
rap1b	ENSDARG00000008867	-0.0334454	7.72963	-0.927154	0.353882	0.400884	-7.05628
dars	ENSDARG00000070043	-0.0238631	7.13772	-0.926326	0.354312	0.401012	-7.1798
txndc12	ENSDARG00000038980	-0.0305451	7.63959	-0.925805	0.354583	0.401012	-7.07325
psenen	ENSDARG00000068698	-0.026137	7.31552	-0.904649	0.365686	0.411523	-7.15355
gale	ENSDARG00000002401	-0.0238165	7.13624	-0.900361	0.367963	0.413857	-7.20504
farsb	ENSDARG00000016864	-0.0247235	7.25331	-0.88705	0.375086	0.421406	-7.17985
pprc1	ENSDARG00000090337	-0.0282788	7.35697	-0.886569	0.375345	0.421465	-7.15932
si:dkey-237p10.2	ENSDARG00000097425	-0.0274861	7.43426	-0.884312	0.376562	0.422487	-7.14672
lmf2b	ENSDARG00000025859	-0.026434	7.36157	-0.882207	0.377699	0.423411	-7.15992
si:ch73-42p12.2	ENSDARG00000100354	-0.0277871	7.61965	-0.875756	0.381196	0.427098	-7.12997
nucb2a	ENSDARG00000036299	-0.0298684	7.91085	-0.868858	0.384958	0.430842	-7.10509
rpl8	ENSDARG00000014867	-0.0137489	12.4613	-0.862708	0.388331	0.434379	-7.78402
crabp2b	ENSDARG00000030449	-0.0262588	7.26434	-0.84719	0.396922	0.44302	-7.21799
gstz1	ENSDARG00000027984	-0.0266062	7.34408	-0.846623	0.397237	0.443131	-7.1957
kdelr2b	ENSDARG00000037361	-0.0304565	8.40237	-0.827085	0.40822	0.453652	-7.16728
psmc6	ENSDARG00000037038	-0.0274046	7.88303	-0.820484	0.411971	0.457572	-7.16555
psd2	ENSDARG00000063036	-0.0254451	7.3523	-0.818701	0.412988	0.458452	-7.21711
mycbp	ENSDARG00000091001	-0.0242186	7.39215	-0.786414	0.431655	0.477972	-7.23592
stx12	ENSDARG00000098813	-0.0224061	7.27845	-0.77767	0.436793	0.482523	-7.26984
ssuh2rs1	ENSDARG00000063292	-0.0218509	7.20328	-0.767859	0.4426	0.488148	-7.2936
lsm14ab	ENSDARG00000100553	-0.0208494	7.16176	-0.766576	0.443362	0.488521	-7.31811
ckba	ENSDARG00000069752	-0.030726	8.1161	-0.766486	0.443416	0.488521	-7.18504
rps16	ENSDARG00000045487	-0.011352	11.9621	-0.749748	0.453435	0.498754	-7.76925
tmem30ab	ENSDARG00000043555	-0.021485	7.27652	-0.749313	0.453697	0.498774	-7.29171
rps26	ENSDARG00000037071	-0.0145864	10.9174	-0.746804	0.45521	0.499913	-7.56677
anapc16	ENSDARG00000013822	-0.0219888	7.35367	-0.746785	0.455222	0.499913	-7.274
meig1	ENSDARG00000045705	-0.0202342	7.17572	-0.743196	0.457391	0.502026	-7.3275
plpp2b	ENSDARG00000028896	-0.0234204	7.43133	-0.737411	0.4609	0.505607	-7.26397
f13a1b	ENSDARG00000036893	-0.0308377	7.61565	-0.731912	0.464249	0.508736	-7.2285
rps7	ENSDARG00000042566	-0.0113689	12.6931	-0.727017	0.467243	0.511742	-7.94573
ssu72	ENSDARG00000031216	-0.0195958	7.28403	-0.699559	0.484228	0.529213	-7.32452
COX7A2 (1 of many)	ENSDARG00000086341	-0.0224891	7.80654	-0.696528	0.486124	0.531001	-7.25619
mmp9	ENSDARG00000042816	-0.0332041	7.47321	-0.69528	0.486905	0.531004	-7.28339
arl6ip1	ENSDARG00000054578	-0.0252518	8.26298	-0.675991	0.499071	0.543693	-7.25922
skp1	ENSDARG00000003151	-0.0207995	8.71702	-0.672427	0.501337	0.54558	-7.30073
eif4ebp1	ENSDARG00000043608	-0.0227855	8.09291	-0.663662	0.506931	0.551082	-7.27548
ubtd2	ENSDARG00000069184	-0.0185012	7.20501	-0.659377	0.509678	0.553481	-7.37473
gpx8	ENSDARG00000013302	-0.019388	7.34126	-0.656838	0.511309	0.554957	-7.33994
wasf2	ENSDARG00000024209	-0.017419	7.15866	-0.631745	0.527577	0.571402	-7.42279
emc2	ENSDARG00000003308	-0.0206059	7.72541	-0.6277	0.530223	0.573965	-7.30993
arf2b	ENSDARG00000016393	-0.0206729	7.95713	-0.61173	0.540738	0.58442	-7.30324
yars	ENSDARG00000035913	-0.0171142	7.25843	-0.605374	0.544952	0.588663	-7.38971
acadvl	ENSDARG00000016687	-0.0163686	7.1409	-0.603794	0.546003	0.589292	-7.43756
dnajc1	ENSDARG00000001940	-0.019728	7.82067	-0.5917	0.554073	0.597255	-7.32713
igfbp5b	ENSDARG00000025348	-0.0227266	7.31706	-0.58538	0.558313	0.601193	-7.39984
yipf4	ENSDARG00000030957	-0.0174359	7.35966	-0.582661	0.560142	0.602742	-7.38319
dync1li2	ENSDARG00000035924	-0.0162294	7.1835	-0.582366	0.560341	0.602742	-7.43743
ufd1l	ENSDARG00000010051	-0.0157951	7.1904	-0.575747	0.564807	0.606908	-7.43175
eif4a1b	ENSDARG00000003032	-0.0160382	9.22485	-0.565655	0.571649	0.613616	-7.41035
rcn2	ENSDARG00000039378	-0.0152807	7.19744	-0.560272	0.575314	0.616783	-7.43839
cd151l	ENSDARG00000068629	-0.0205889	7.75333	-0.548103	0.583641	0.625177	-7.33948
sepn1	ENSDARG00000033616	-0.0189658	7.88634	-0.534161	0.593249	0.634473	-7.33535
ldha	ENSDARG00000101251	-0.0179052	7.69912	-0.529868	0.596222	0.63732	-7.36532
psmd11a	ENSDARG00000060150	-0.0159252	7.36266	-0.528419	0.597227	0.638061	-7.41128
mfap2	ENSDARG00000059367	-0.0198124	9.52604	-0.5249	0.599671	0.640337	-7.46798
col6a2	ENSDARG00000061436	-0.0184636	7.67458	-0.518776	0.603935	0.644554	-7.35867
slc38a3a	ENSDARG00000027065	-0.0178528	7.38064	-0.514782	0.606723	0.646519	-7.41363
cyp20a1	ENSDARG00000006040	-0.0144194	7.31286	-0.501154	0.61628	0.655678	-7.43552
IDH2	ENSDARG00000003795	-0.0156162	8.67999	-0.496783	0.61936	0.658271	-7.41425
appa	ENSDARG00000104279	-0.0161526	7.3365	-0.488833	0.624977	0.663552	-7.44747
prdx4	ENSDARG00000069013	-0.0164002	8.14824	-0.484585	0.627987	0.666402	-7.38156
hagh	ENSDARG00000025338	-0.014054	7.27951	-0.48235	0.629574	0.66774	-7.45397
cebpg	ENSDARG00000036073	-0.0149785	7.41926	-0.477094	0.633312	0.671009	-7.42665
serinc1	ENSDARG00000009106	-0.0156321	7.52051	-0.472799	0.636373	0.673904	-7.4037
brk1	ENSDARG00000041974	-0.0148853	7.67725	-0.465096	0.641879	0.678681	-7.39742
actb1	ENSDARG00000037746	-0.0149003	11.3044	-0.462143	0.643995	0.679871	-7.81639
sumo1	ENSDARG00000044267	-0.0152042	7.8763	-0.457081	0.647629	0.683348	-7.37969
rps4x	ENSDARG00000014690	-0.00714442	12.3018	-0.455376	0.648855	0.684289	-8.0206
akirin2	ENSDARG00000058729	-0.0120608	7.1571	-0.454599	0.649413	0.684526	-7.50536
cdc42l	ENSDARG00000040158	-0.0157094	8.55784	-0.453224	0.650403	0.685216	-7.3861
kars	ENSDARG00000103799	-0.0145083	7.75435	-0.449287	0.65324	0.687851	-7.40764
tram1	ENSDARG00000019137	-0.0159883	8.23351	-0.446694	0.655111	0.689467	-7.39599
snx6	ENSDARG00000058444	-0.0120845	7.14341	-0.444832	0.656456	0.690527	-7.52572
tmem115	ENSDARG00000055763	-0.0116293	7.12684	-0.431457	0.666151	0.699647	-7.54306
perp	ENSDARG00000063572	-0.0200793	7.68241	-0.425353	0.670594	0.703952	-7.39222
yaf2	ENSDARG00000015966	-0.0120725	7.24299	-0.41234	0.680104	0.712904	-7.49317
hoxa13b	ENSDARG00000036254	-0.0163354	8.03959	-0.412255	0.680167	0.712904	-7.39921
antxr1c	ENSDARG00000063612	-0.01369	7.508	-0.409086	0.682491	0.714974	-7.43989
rpl5a	ENSDARG00000020197	-0.00920735	10.4934	-0.407724	0.68349	0.715654	-7.70018
triqk	ENSDARG00000076296	-0.0106613	7.17183	-0.402412	0.687395	0.719375	-7.51823
rpl12	ENSDARG00000006691	-0.00859713	11.6127	-0.399101	0.689833	0.721557	-7.91626
tor1	ENSDARG00000077950	-0.0103166	7.12973	-0.394702	0.693076	0.72421	-7.54408
hspd1	ENSDARG00000056160	-0.0134604	7.84007	-0.391156	0.695695	0.726411	-7.43083
gabarapa	ENSDARG00000035557	-0.0139959	8.15977	-0.390889	0.695893	0.726411	-7.3925
scamp2	ENSDARG00000010279	-0.0113761	7.33626	-0.384232	0.70082	0.729694	-7.4849
bsg	ENSDARG00000019881	-0.0108541	9.36123	-0.36576	0.714556	0.741886	-7.51323
creb3l3l	ENSDARG00000020926	-0.012413	7.65497	-0.360239	0.718681	0.745636	-7.43184
atf6	ENSDARG00000012656	-0.0108578	7.35335	-0.354977	0.722619	0.748583	-7.49341
hnrnpa0l-1	ENSDARG00000036161	-0.00825833	10.441	-0.351708	0.725069	0.750742	-7.7073
junba	ENSDARG00000074378	-0.0163388	9.02572	-0.341423	0.732796	0.757976	-7.48609
cdk9	ENSDARG00000044811	-0.00974367	7.27618	-0.340528	0.73347	0.75829	-7.51633
immt	ENSDARG00000102874	-0.0088318	7.14099	-0.33384	0.738511	0.763116	-7.55897
ist1	ENSDARG00000051888	-0.00973202	7.25948	-0.32288	0.746797	0.7709	-7.5394
pin1	ENSDARG00000101915	-0.00989727	7.61349	-0.312604	0.754592	0.778553	-7.4721
psmd8	ENSDARG00000020454	-0.0102225	7.83453	-0.309812	0.756714	0.780349	-7.45142
papss2b	ENSDARG00000056600	-0.00833821	7.24831	-0.289155	0.772473	0.794599	-7.5412
vapal	ENSDARG00000046048	-0.0077169	7.24534	-0.278201	0.780867	0.802062	-7.54241
spns1	ENSDARG00000011925	-0.00831961	7.33799	-0.274774	0.783499	0.804324	-7.51951
TPM1	ENSDARG00000087402	-0.00758037	7.2237	-0.268477	0.788341	0.808484	-7.55346
os9	ENSDARG00000020301	-0.00727892	7.2241	-0.26305	0.792521	0.812364	-7.554
hapln1a	ENSDARG00000089769	-0.00925212	7.30586	-0.244649	0.806737	0.826521	-7.54021
fgfrl1a	ENSDARG00000032617	-0.00726341	7.20366	-0.241302	0.809329	0.828763	-7.56452
aup1	ENSDARG00000092609	-0.00581021	7.11585	-0.225304	0.82175	0.840641	-7.60146
scpep1	ENSDARG00000040072	-0.00704254	8.01598	-0.200181	0.841346	0.859532	-7.47028
timm17a	ENSDARG00000029510	-0.00570421	7.26478	-0.200013	0.841477	0.859532	-7.55608
nfkbib	ENSDARG00000030087	-0.00665093	7.6134	-0.186963	0.851696	0.869537	-7.48172
prickle1b	ENSDARG00000045694	-0.0054999	7.26296	-0.182215	0.85542	0.872903	-7.56274
hnrpdl	ENSDARG00000003429	-0.00603029	7.84657	-0.175342	0.860817	0.877536	-7.49149
glo1	ENSDARG00000068978	-0.00537041	7.82001	-0.162834	0.870655	0.887123	-7.47973
ap2m1a	ENSDARG00000002790	-0.00543589	8.56179	-0.161594	0.871631	0.887676	-7.50531
rqcd1	ENSDARG00000033855	-0.00351723	7.30265	-0.121557	0.903254	0.91851	-7.55631
si:ch73-376l24.3	ENSDARG00000094043	-0.00324897	7.14719	-0.119701	0.904724	0.919548	-7.61095
lamp2	ENSDARG00000014914	-0.00418382	8.04308	-0.117544	0.906433	0.920623	-7.45909
gnb1b	ENSDARG00000104372	-0.00346096	8.53551	-0.102981	0.917981	0.931173	-7.49114
tmed5	ENSDARG00000008765	-0.00285266	7.31613	-0.0978481	0.922056	0.934843	-7.55809
tcea1	ENSDARG00000003531	-0.00276672	7.43355	-0.0925999	0.926224	0.938605	-7.53499
cst14a.2	ENSDARG00000045352	-0.00332167	8.66626	-0.0909031	0.927572	0.939506	-7.50368
rhoac	ENSDARG00000099709	-0.00288727	8.02027	-0.085862	0.931579	0.943097	-7.47978
tubb2b	ENSDARG00000098591	-0.00356913	8.38887	-0.079491	0.936645	0.947288	-7.50998
rps23	ENSDARG00000021838	-0.00146068	11.1276	-0.0751585	0.940091	0.949367	-7.89945
htra1a	ENSDARG00000032831	-0.00254346	7.44726	-0.0679634	0.945817	0.953738	-7.53198
twist3	ENSDARG00000019646	-0.00272295	7.72146	-0.0653766	0.947876	0.954511	-7.49334
puf60a	ENSDARG00000032175	-0.00189253	7.30925	-0.0652425	0.947983	0.954511	-7.56075
PLOD3	ENSDARG00000076317	-0.00202872	7.66216	-0.0606469	0.951642	0.957725	-7.50004
rpl17	ENSDARG00000057556	-0.0010647	11.6945	-0.0583094	0.953504	0.959127	-8.00363
rpsa	ENSDARG00000019181	-0.00072779	12.4985	-0.0444519	0.964546	0.969757	-8.16061
phb2a	ENSDARG00000045297	-0.000777784	7.20775	-0.0289018	0.976944	0.980777	-7.58439
ubqln4	ENSDARG00000052975	-0.000665682	7.19021	-0.0242527	0.980652	0.983535	-7.60323
ptp4a2a	ENSDARG00000087443	-0.000545343	7.74366	-0.0165702	0.98678	0.988228	-7.49583
timp2a	ENSDARG00000061226	-0.000439304	8.9633	-0.011528	0.990803	0.991728	-7.50304
ppp1cab	ENSDARG00000071566	-0.000361067	7.5515	-0.0109756	0.991243	0.991728	-7.51515
tuba8l4	ENSDARG00000006260	-0.000128092	8.95305	-0.00304778	0.997568	0.997568	-7.56158
arf6a	ENSDARG00000101626	0.000593255	7.39215	0.0195446	0.984407	0.986335	-7.54749
stip1	ENSDARG00000004906	0.000725603	7.61425	0.0219501	0.982488	0.984894	-7.50795
abi3bpb	ENSDARG00000071095	0.00104606	7.35379	0.0274754	0.978081	0.981438	-7.56302
rnf7	ENSDARG00000055524	0.000806004	7.23604	0.0290158	0.976853	0.980777	-7.58635
pcbd1	ENSDARG00000031981	0.00121044	7.99405	0.0330847	0.973608	0.978388	-7.50369
si:dkey-188i13.11	ENSDARG00000092895	0.00219063	7.48926	0.0668121	0.946733	0.954192	-7.52477
nccrp1	ENSDARG00000035326	0.00266058	7.42148	0.0729277	0.941866	0.950222	-7.54077
arpc4	ENSDARG00000054063	0.00243826	7.77671	0.0729523	0.941846	0.950222	-7.49514
eif3ea	ENSDARG00000090697	0.00239851	8.8271	0.0753437	0.939944	0.949367	-7.54133
ncoa5	ENSDARG00000016345	0.00211802	7.19842	0.0769509	0.938665	0.948863	-7.59035
col1a1b	ENSDARG00000035809	0.00505628	9.74336	0.0806228	0.935745	0.946846	-7.61697
dnaja2	ENSDARG00000104066	0.00376779	8.15278	0.113246	0.909839	0.923371	-7.48094
cops7a	ENSDARG00000022788	0.00305456	7.14417	0.117231	0.906681	0.920623	-7.60343
POLD4	ENSDARG00000079632	0.0050331	7.85407	0.141576	0.88742	0.902857	-7.47137
laptm4a	ENSDARG00000006397	0.00580498	8.10024	0.161041	0.872066	0.887678	-7.4598
tcp1	ENSDARG00000017891	0.00565845	8.79482	0.178524	0.858317	0.875424	-7.5275
qkia	ENSDARG00000097478	0.00809675	8.16668	0.215232	0.829593	0.84824	-7.46167
rab11a	ENSDARG00000041450	0.00815218	7.96345	0.229419	0.81855	0.837786	-7.43741
cdca4	ENSDARG00000042319	0.0084545	7.4751	0.272508	0.78524	0.805708	-7.49533
tceb2-2	ENSDARG00000037980	0.00929708	7.77954	0.278154	0.780903	0.802062	-7.45389
sox4a-1	ENSDARG00000004588	0.0141611	8.75077	0.281578	0.778276	0.800167	-7.44654
ube2nb	ENSDARG00000045877	0.00833026	7.26631	0.297011	0.766468	0.788819	-7.53151
drap1	ENSDARG00000041203	0.00989034	7.85193	0.298699	0.76518	0.787889	-7.44706
arl8a	ENSDARG00000078686	0.00830346	7.1684	0.301426	0.7631	0.786143	-7.58346
GCA	ENSDARG00000020187	0.0101777	7.85835	0.306936	0.758903	0.782212	-7.44626
sult6b1	ENSDARG00000086826	0.0113327	7.41372	0.329185	0.742027	0.766362	-7.49038
aspn	ENSDARG00000002192	0.0183904	8.06221	0.347447	0.728267	0.753672	-7.40007
mrpl2	ENSDARG00000062568	0.00973989	7.2537	0.357366	0.72083	0.747108	-7.51226
snw1	ENSDARG00000091563	0.0106773	7.37794	0.3576	0.720655	0.747108	-7.48687
vps29	ENSDARG00000069521	0.0112034	7.52685	0.365563	0.714704	0.741886	-7.46031
ddah2	ENSDARG00000105009	0.00995132	7.17948	0.365604	0.714673	0.741886	-7.54303
si:ch211-210c8.7	ENSDARG00000092856	0.0095849	7.14531	0.367949	0.712924	0.741166	-7.55113
med28	ENSDARG00000037410	0.0097547	7.18977	0.372009	0.709899	0.738396	-7.52704
ndfip1	ENSDARG00000013979	0.0128324	8.08184	0.373582	0.708728	0.737553	-7.4041
rnf185	ENSDARG00000032997	0.0121158	7.49215	0.386876	0.698861	0.728025	-7.45586
fam114a2	ENSDARG00000079508	0.0105467	7.20443	0.387055	0.698729	0.728025	-7.52216
gstt1b	ENSDARG00000017388	0.0112085	7.15214	0.388575	0.697604	0.727455	-7.55112
pdia5	ENSDARG00000069242	0.0126933	7.56383	0.389625	0.696827	0.727016	-7.44587
p3h1	ENSDARG00000071212	0.0133005	7.65735	0.395472	0.692508	0.723985	-7.42844
mapkapk2a	ENSDARG00000002552	0.0129439	7.3358	0.412899	0.679695	0.712904	-7.48372
ppp2cb	ENSDARG00000099241	0.0146328	8.02205	0.436405	0.662558	0.69623	-7.39751
arpc1b	ENSDARG00000027063	0.0147449	7.60586	0.438979	0.660692	0.694626	-7.42191
med11	ENSDARG00000086416	0.0121981	7.16256	0.462134	0.644001	0.679871	-7.50256
pitpnbl	ENSDARG00000015310	0.0137059	7.35787	0.464221	0.642505	0.678992	-7.44757
ahnak	ENSDARG00000061764	0.0193148	8.17854	0.466258	0.641047	0.678151	-7.35044
sap30l	ENSDARG00000030213	0.0155472	7.66299	0.472036	0.636918	0.674132	-7.39604
fscn1a	ENSDARG00000059680	0.0150086	7.30551	0.478938	0.632	0.669965	-7.45588
adam8a	ENSDARG00000001452	0.0203867	7.67022	0.493992	0.621329	0.660021	-7.37115
idh3b	ENSDARG00000044753	0.0130466	7.13315	0.498176	0.618377	0.657568	-7.49064
med19a	ENSDARG00000037392	0.0139663	7.24123	0.508682	0.610993	0.650391	-7.45593
egr1	ENSDARG00000037421	0.0195915	7.56642	0.511086	0.609309	0.648936	-7.38309
tnfrsf9a	ENSDARG00000060498	0.0239431	7.6488	0.515996	0.605875	0.645952	-7.36352
tmco1	ENSDARG00000069099	0.0156883	7.41867	0.5171	0.605105	0.645466	-7.4104
tmem9b	ENSDARG00000025693	0.0141264	7.15316	0.538841	0.590016	0.631345	-7.47111
capza1a	ENSDARG00000034240	0.0191071	7.96289	0.543126	0.587062	0.628513	-7.33077
u2af1	ENSDARG00000015325	0.0174782	7.52495	0.559994	0.575503	0.616783	-7.37646
tmem106a	ENSDARG00000045075	0.0151907	7.19771	0.563611	0.573039	0.614785	-7.44211
rplp1	ENSDARG00000021864	0.00812042	13.0893	0.571876	0.567426	0.609403	-8.11249
lsm12a	ENSDARG00000028848	0.0160086	7.26234	0.581438	0.560966	0.603097	-7.40856
tmem39a	ENSDARG00000102746	0.0154488	7.15805	0.586441	0.5576	0.600741	-7.43776
h2afy2	ENSDARG00000087897	0.0194898	7.707	0.594247	0.552368	0.595731	-7.33075
selm	ENSDARG00000051957	0.0208474	8.1111	0.603632	0.54611	0.589292	-7.3206
ldhba	ENSDARG00000019644	0.0196669	8.801	0.621015	0.534613	0.578105	-7.35476
hoxa13a	ENSDARG00000100312	0.0238969	7.89829	0.625387	0.53174	0.575302	-7.29856
prpf39	ENSDARG00000100209	0.0189824	7.31763	0.644649	0.519178	0.562603	-7.35507
cited1	ENSDARG00000077769	0.024833	7.36758	0.653899	0.513201	0.556421	-7.3431
gltscr2	ENSDARG00000100452	0.0221194	7.95564	0.655974	0.511865	0.555266	-7.27772
dcun1d5	ENSDARG00000100363	0.0178049	7.19786	0.661722	0.508174	0.55214	-7.37574
kdelc1	ENSDARG00000031971	0.0187644	7.24627	0.66966	0.503099	0.547207	-7.35724
rrbp1b	ENSDARG00000041703	0.0234366	7.72553	0.674206	0.500205	0.544638	-7.27582
tln1	ENSDARG00000100729	0.0202955	7.32759	0.691724	0.489136	0.533153	-7.32706
vps4b	ENSDARG00000069175	0.0223861	7.37986	0.695459	0.486793	0.531004	-7.31475
arpc3	ENSDARG00000057882	0.0222128	8.96974	0.695504	0.486765	0.531004	-7.3035
mob4	ENSDARG00000056085	0.0201029	7.25017	0.718711	0.472346	0.516502	-7.32752
sf1	ENSDARG00000008188	0.0221854	7.39825	0.722031	0.470302	0.514542	-7.2883
PEPD	ENSDARG00000102249	0.0198467	7.18206	0.725732	0.46803	0.51233	-7.33944
pxna	ENSDARG00000088590	0.0196822	7.12947	0.732408	0.463947	0.508677	-7.36471
tubb5	ENSDARG00000037997	0.0292991	8.03102	0.749898	0.453344	0.498754	-7.20471
zfand3	ENSDARG00000052833	0.0221581	7.29262	0.758501	0.448179	0.493504	-7.28827
timp2b	ENSDARG00000075261	0.0339146	7.666	0.767867	0.442595	0.488148	-7.21728
sdha	ENSDARG00000016721	0.0232598	7.40436	0.770695	0.440917	0.486816	-7.25028
pabpc1b	ENSDARG00000021140	0.0252743	7.46708	0.778399	0.436363	0.482309	-7.22957
ola1	ENSDARG00000044565	0.0257881	8.18416	0.779186	0.4359	0.482057	-7.19297
npc2	ENSDARG00000090912	0.0270087	8.28308	0.780113	0.435354	0.481713	-7.18097
tmem14ca	ENSDARG00000075180	0.0242151	7.47113	0.786269	0.43174	0.477972	-7.22774
ormdl1	ENSDARG00000014333	0.0230332	7.27386	0.79831	0.424721	0.470711	-7.26208
mif	ENSDARG00000071336	0.023573	9.22404	0.804641	0.421057	0.466904	-7.26411
st13	ENSDARG00000021973	0.0251172	7.51322	0.812159	0.416731	0.462357	-7.20255
cdipt	ENSDARG00000070686	0.0242568	7.33006	0.827251	0.408126	0.453652	-7.22157
gars	ENSDARG00000059070	0.0280406	7.82189	0.830894	0.406065	0.451747	-7.16036
mafba	ENSDARG00000017121	0.033399	8.03932	0.835071	0.403709	0.449371	-7.1205
col18a1	ENSDARG00000036558	0.0270764	7.23321	0.841055	0.400349	0.445873	-7.25515
ehd1b	ENSDARG00000014793	0.0242234	7.24711	0.843675	0.398883	0.444482	-7.23177
CABZ01056516.1	ENSDARG00000102467	0.0312881	7.37911	0.845704	0.39775	0.443461	-7.19791
serinc2	ENSDARG00000056532	0.0301603	7.84175	0.847813	0.396574	0.442874	-7.11871
ctsk	ENSDARG00000040251	0.02759	9.37696	0.852585	0.393922	0.440152	-7.2321
calm2a	ENSDARG00000031427	0.0307075	8.14816	0.860326	0.389642	0.435608	-7.13365
apmap	ENSDARG00000017422	0.0225909	7.14101	0.871636	0.38344	0.429377	-7.23674
plscr3b	ENSDARG00000069432	0.0327687	8.33677	0.884116	0.376667	0.422487	-7.09926
mrps36	ENSDARG00000079823	0.0257603	7.38086	0.892149	0.372347	0.418558	-7.15667
sdf4	ENSDARG00000070682	0.0286174	7.42044	0.906456	0.364729	0.410672	-7.13421
ywhae1	ENSDARG00000006399	0.028077	8.77843	0.906483	0.364715	0.410672	-7.11725
nudcd3	ENSDARG00000098361	0.0229545	7.10444	0.912618	0.361478	0.407459	-7.21452
lypla2	ENSDARG00000053656	0.0255679	7.2458	0.917315	0.359013	0.404903	-7.16836
tnfrsf1a	ENSDARG00000018569	0.0264401	7.20696	0.919287	0.357981	0.403962	-7.19078
sec24a	ENSDARG00000104375	0.0242813	7.13087	0.920402	0.357398	0.403527	-7.20427
cox8a	ENSDARG00000095273	0.0269273	9.15419	0.921447	0.356853	0.403133	-7.15216
ube2d1b	ENSDARG00000038576	0.0334552	8.03255	0.924506	0.355258	0.401554	-7.04427
vdac2	ENSDARG00000013623	0.0275739	8.99392	0.926181	0.354387	0.401012	-7.13642
ssr3	ENSDARG00000014165	0.0277798	10.0093	0.955788	0.339216	0.38555	-7.24059
h2afva	ENSDARG00000068820	0.0314798	7.82244	0.961184	0.336497	0.382884	-7.0522
tuba8l	ENSDARG00000042708	0.0473616	8.72998	0.963527	0.33532	0.381758	-7.07739
prkcsh	ENSDARG00000004470	0.033058	8.13989	0.971324	0.331424	0.377742	-7.02244
rpl18	ENSDARG00000029533	0.0156445	12.188	0.990942	0.321752	0.367127	-7.6063
stau2	ENSDARG00000026801	0.0331982	7.62609	1.0056	0.314645	0.359219	-7.00296
hibadhb	ENSDARG00000007959	0.0273928	7.24621	1.01107	0.31202	0.35642	-7.07097
etfb	ENSDARG00000009250	0.0322999	7.6921	1.0297	0.303193	0.347111	-6.98615
dynlt3	ENSDARG00000046132	0.0349734	7.82216	1.03197	0.302125	0.346083	-6.96023
fkbp2	ENSDARG00000044540	0.0346705	8.12652	1.03591	0.300283	0.344165	-6.96616
ndrg3a	ENSDARG00000013087	0.0298873	7.22926	1.03988	0.298436	0.34224	-7.05006
alg5	ENSDARG00000061235	0.0336451	7.60164	1.04954	0.293971	0.337498	-6.96486
crtap	ENSDARG00000018010	0.0368953	8.33716	1.06757	0.285757	0.328436	-6.92642
entpd1	ENSDARG00000045066	0.0375823	7.3247	1.09609	0.273081	0.314574	-6.97502
faf2	ENSDARG00000052374	0.0301152	7.21833	1.09953	0.271578	0.313018	-6.99383
ube2v1	ENSDARG00000041875	0.0367191	8.01252	1.11518	0.264817	0.305915	-6.87373
arpc1a	ENSDARG00000008383	0.0373796	8.40033	1.12999	0.258523	0.298981	-6.86617
gtpbp4	ENSDARG00000018961	0.039764	8.05269	1.14277	0.253179	0.293298	-6.83427
ppp1r14bb	ENSDARG00000030161	0.0412386	8.16257	1.14366	0.252809	0.293035	-6.81638
rps3a	ENSDARG00000035692	0.0211073	12.0323	1.15591	0.247763	0.287838	-7.40437
nedd8	ENSDARG00000007989	0.0358962	7.57538	1.1675	0.243052	0.282526	-6.84537
npepl1	ENSDARG00000012871	0.0312384	7.17926	1.17331	0.240716	0.27997	-6.9148
rbm4.3	ENSDARG00000022129	0.0359481	9.16236	1.17612	0.239591	0.278819	-6.88767
mex3b	ENSDARG00000058369	0.0437342	7.49587	1.20768	0.227215	0.26517	-6.79981
slc35d1a	ENSDARG00000011973	0.0322123	7.14671	1.20823	0.227006	0.265078	-6.88855
ckbb	ENSDARG00000043257	0.0477161	7.76297	1.21044	0.226156	0.264236	-6.76865
rpl15	ENSDARG00000009285	0.0207391	12.4415	1.21214	0.225503	0.263774	-7.41641
MANBAL	ENSDARG00000059853	0.0318442	7.14347	1.2302	0.218668	0.256219	-6.86325
gorasp2	ENSDARG00000015126	0.0354022	7.29464	1.23594	0.216526	0.253854	-6.81211
tmem33	ENSDARG00000041332	0.0379014	7.40799	1.25651	0.208977	0.245284	-6.76185
fstb	ENSDARG00000057992	0.0492762	7.3237	1.26508	0.205891	0.2418	-6.78194
hmgn7	ENSDARG00000062326	0.0406873	9.20508	1.26935	0.204364	0.240146	-6.79225
nucb1	ENSDARG00000054833	0.0388507	7.41466	1.27272	0.203165	0.238873	-6.73999
hsdl2	ENSDARG00000002523	0.0359666	7.28183	1.28468	0.198953	0.234056	-6.75103
sigmar1	ENSDARG00000011418	0.0347344	7.21566	1.28554	0.198652	0.233836	-6.76835
lrrc59	ENSDARG00000071426	0.0425297	7.58319	1.29801	0.19433	0.229012	-6.6857
rrbp1a	ENSDARG00000013763	0.0398314	7.36467	1.30957	0.190388	0.224605	-6.70352
ntd5	ENSDARG00000040944	0.0403744	7.19564	1.3225	0.186049	0.219886	-6.73224
cyr61	ENSDARG00000023062	0.0759621	8.38461	1.32263	0.186008	0.219886	-6.59986
anapc11	ENSDARG00000102531	0.0345018	7.14491	1.33572	0.181691	0.214983	-6.72548
anxa13	ENSDARG00000013976	0.043343	7.56007	1.34372	0.179086	0.212024	-6.62074
trappc5	ENSDARG00000026068	0.0383643	7.28971	1.35011	0.17703	0.209832	-6.66666
coro1ca	ENSDARG00000035598	0.0367381	7.16705	1.35185	0.176471	0.209412	-6.70343
safb	ENSDARG00000020467	0.0397435	7.29713	1.36068	0.173665	0.206322	-6.64906
kdelr3	ENSDARG00000040912	0.0477501	7.82106	1.36093	0.173585	0.206322	-6.58161
srsf10b	ENSDARG00000086411	0.0376852	7.21616	1.36616	0.171938	0.204745	-6.66186
smarcb1a	ENSDARG00000033647	0.0361508	7.12187	1.415	0.157118	0.187752	-6.62229
nkap	ENSDARG00000033450	0.0432573	7.43658	1.41886	0.155989	0.186622	-6.54041
btbd10b	ENSDARG00000020252	0.0455054	7.43659	1.42547	0.154071	0.184543	-6.52886
rpl34	ENSDARG00000029500	0.0222108	12.0421	1.43411	0.15159	0.181784	-7.02512
xirp2a	ENSDARG00000071113	0.0435627	7.35936	1.43421	0.151562	0.181784	-6.53228
nop10	ENSDARG00000104227	0.047403	7.85716	1.43518	0.151286	0.181739	-6.48102
ptp4a1	ENSDARG00000006242	0.0477019	8.86637	1.43606	0.151034	0.181542	-6.48273
acp1	ENSDARG00000076486	0.0427541	7.46288	1.43809	0.150459	0.180983	-6.51237
copg2	ENSDARG00000034823	0.0453904	7.43839	1.44793	0.147686	0.177831	-6.49641
cth	ENSDARG00000074301	0.0384988	7.15929	1.45516	0.145676	0.175618	-6.552
praf2	ENSDARG00000032535	0.0448422	7.467	1.47395	0.140546	0.169933	-6.45431
plekha1a	ENSDARG00000030064	0.0424657	7.22826	1.47468	0.14035	0.169797	-6.51388
psme1	ENSDARG00000002165	0.0446832	7.32966	1.47558	0.140107	0.169604	-6.48066
rnf13	ENSDARG00000019438	0.0450074	7.16681	1.48114	0.138619	0.167902	-6.52906
aebp1	ENSDARG00000091726	0.0445149	7.24631	1.48983	0.136319	0.165311	-6.48907
lrp1aa	ENSDARG00000097827	0.0402194	7.14854	1.49043	0.136161	0.165217	-6.51957
pnp5a	ENSDARG00000078619	0.0500093	7.20463	1.4951	0.13494	0.163832	-6.51676
eif4ea	ENSDARG00000077012	0.0390597	7.13348	1.50254	0.133008	0.161679	-6.49667
si:dkey-88p24.11	ENSDARG00000092787	0.0373575	7.10841	1.50852	0.131471	0.160001	-6.49286
lepb	ENSDARG00000045548	0.11307	9.08595	1.5123	0.130509	0.159113	-6.43945
si:dkey-78l4.14	ENSDARG00000071378	0.0384783	7.12549	1.54009	0.123588	0.150946	-6.43711
cct3	ENSDARG00000016173	0.0501775	8.71178	1.54774	0.121735	0.14886	-6.33922
fubp1	ENSDARG00000029248	0.0418734	7.1696	1.55174	0.120774	0.147773	-6.40867
prps1a	ENSDARG00000015524	0.0478674	7.37207	1.56075	0.118632	0.1455	-6.3461
hmgb3b	ENSDARG00000006408	0.0456296	7.35835	1.56461	0.117726	0.144545	-6.33853
gtf2e2	ENSDARG00000012672	0.0406763	7.14027	1.59687	0.110345	0.135824	-6.34487
szrd1	ENSDARG00000056338	0.0467013	7.31403	1.5988	0.109915	0.135376	-6.29731
si:zfos-169g10.3	ENSDARG00000099309	0.0419936	7.20265	1.61036	0.10737	0.132481	-6.30401
acvrl1	ENSDARG00000018179	0.0537737	7.47546	1.61199	0.107013	0.132158	-6.23833
fkbp9	ENSDARG00000005023	0.0598963	9.27099	1.61274	0.106852	0.132081	-6.28548
fkbp1aa	ENSDARG00000022684	0.039809	10.0049	1.61548	0.106257	0.131425	-6.39224
srsf5a	ENSDARG00000029818	0.0583781	7.94491	1.61896	0.105506	0.130574	-6.18092
tmsb4x	ENSDARG00000077777	0.0409971	12.4979	1.6222	0.104811	0.129793	-6.82769
bambib	ENSDARG00000099677	0.0589392	7.33344	1.62374	0.104481	0.129463	-6.25589
psmc4	ENSDARG00000027099	0.0551214	7.9533	1.63765	0.101544	0.126053	-6.15694
cpne1	ENSDARG00000075536	0.0587148	8.38805	1.64633	0.0997458	0.124121	-6.12526
mtch2	ENSDARG00000019732	0.0464554	7.27117	1.64884	0.0992312	0.123556	-6.2229
rcn1	ENSDARG00000070006	0.0590578	7.69022	1.652	0.0985835	0.122824	-6.15614
chordc1b	ENSDARG00000017067	0.0420407	7.11519	1.65546	0.0978803	0.122171	-6.2592
zgc:153867	ENSDARG00000033738	0.0456713	10.1391	1.65556	0.0978604	0.122171	-6.34156
nsfl1c	ENSDARG00000087640	0.0533889	7.67364	1.6604	0.0968833	0.121075	-6.13906
zgc:86598	ENSDARG00000014222	0.0489274	7.36835	1.66848	0.0952707	0.119132	-6.16945
fam96b	ENSDARG00000052010	0.0452343	7.2293	1.67377	0.0942253	0.118113	-6.19456
ddx61	ENSDARG00000018425	0.0564003	7.64236	1.67381	0.0942181	0.118113	-6.11257
ilk	ENSDARG00000056964	0.0483171	7.23511	1.67493	0.0939987	0.117974	-6.20694
ssr2	ENSDARG00000005230	0.0549342	9.69931	1.6784	0.0933196	0.117193	-6.2507
rbmx	ENSDARG00000014244	0.0573524	7.81214	1.7063	0.0880021	0.110787	-6.05352
uck2a	ENSDARG00000006074	0.0497009	7.25312	1.70771	0.0877388	0.110524	-6.14311
ywhaqb	ENSDARG00000023323	0.0605288	8.36422	1.72609	0.0843807	0.106622	-6.00572
tomm20b	ENSDARG00000103566	0.0555776	8.04602	1.72852	0.0839444	0.106136	-6.01538
syf2	ENSDARG00000004706	0.0580465	7.69734	1.73862	0.082151	0.103933	-6.00425
gdi2	ENSDARG00000005451	0.0571641	8.27429	1.73884	0.0821114	0.103933	-5.98674
sec61a1	ENSDARG00000021669	0.0585291	8.95213	1.74445	0.081129	0.10283	-6.0126
naca	ENSDARG00000005513	0.0324058	11.1683	1.74839	0.0804448	0.102026	-6.37255
rpl30	ENSDARG00000035871	0.0319022	11.229	1.77872	0.075334	0.0959606	-6.32738
colec12	ENSDARG00000061140	0.0579146	7.41404	1.78691	0.074001	0.0943801	-5.95354
rpl26	ENSDARG00000102317	0.0271605	12.5694	1.79186	0.0732041	0.0934219	-6.56658
rps10	ENSDARG00000034897	0.0328794	11.4419	1.8006	0.0718137	0.0917619	-6.33746
twist1a	ENSDARG00000030402	0.0998677	8.63136	1.80294	0.0714448	0.0913892	-5.89974
smim15	ENSDARG00000086699	0.057661	7.90941	1.8042	0.0712481	0.0912101	-5.88158
rab34a	ENSDARG00000045628	0.0571583	7.53378	1.82122	0.0686216	0.0880128	-5.87824
anp32e	ENSDARG00000054804	0.0579349	7.48236	1.82893	0.0674569	0.0866276	-5.86967
ndufb11	ENSDARG00000043467	0.0590004	7.90286	1.84639	0.0648826	0.0836365	-5.81146
ctsa	ENSDARG00000098114	0.0613579	7.63754	1.85401	0.0637839	0.0822719	-5.79503
LSM3	ENSDARG00000089663	0.0610353	7.72137	1.85859	0.0631315	0.0814819	-5.80158
gdi1	ENSDARG00000056122	0.0509339	7.14327	1.86631	0.0620452	0.0801809	-5.89706
lgmn	ENSDARG00000039150	0.0658896	7.67953	1.88236	0.0598328	0.0774685	-5.72868
fam76b	ENSDARG00000012432	0.0570028	7.36172	1.88342	0.0596899	0.0773325	-5.79194
fkbp7	ENSDARG00000010962	0.0688062	8.67491	1.90803	0.0564323	0.073344	-5.71493
hmgn6	ENSDARG00000087636	0.0510617	10.0565	1.91291	0.0558053	0.0725753	-5.87296
clic1	ENSDARG00000103340	0.0562157	7.33801	1.91604	0.0554057	0.0721058	-5.73536
h1f0	ENSDARG00000038559	0.0890335	8.00119	1.91799	0.0551574	0.0718696	-5.65023
cct8	ENSDARG00000008243	0.061934	8.16628	1.9191	0.0550172	0.0717326	-5.66921
eif3ba	ENSDARG00000059654	0.0622659	8.70956	1.92353	0.0544587	0.0710951	-5.67474
papola	ENSDARG00000009585	0.0531994	7.2081	1.92986	0.0536692	0.0701091	-5.7492
rpl6	ENSDARG00000058451	0.0394528	11.2906	1.9503	0.0511852	0.067041	-6.02662
trmt61a	ENSDARG00000008480	0.0518634	7.16432	1.95796	0.0502786	0.0659323	-5.69937
csnk2a1	ENSDARG00000002082	0.0652068	7.76857	1.95897	0.0501606	0.0658197	-5.59195
PSMG4	ENSDARG00000090191	0.0573898	7.37148	1.96441	0.0495271	0.0650718	-5.63538
polr2i	ENSDARG00000040443	0.0548821	7.29451	1.97005	0.0488759	0.0642576	-5.64119
eif4e1c	ENSDARG00000012274	0.0654686	7.79189	1.97055	0.0488195	0.0642246	-5.56823
tmem147	ENSDARG00000039913	0.0560629	7.34818	1.9767	0.0481191	0.0633439	-5.61405
puf60b	ENSDARG00000001241	0.0561625	7.28091	1.98617	0.0470573	0.0620259	-5.61037
fam162a	ENSDARG00000063344	0.0690786	7.95925	1.98805	0.046849	0.0617912	-5.52716
si:ch211-7c8.2	ENSDARG00000098378	0.0655539	7.85295	1.98846	0.0468039	0.0617912	-5.53192
sri	ENSDARG00000058593	0.0682252	8.19506	2.01043	0.0444283	0.0587498	-5.47802
mlf2	ENSDARG00000034616	0.0524558	7.13728	2.02328	0.0430868	0.0570127	-5.58271
dnaja2l	ENSDARG00000010745	0.0588324	7.28475	2.0287	0.042531	0.0563501	-5.52853
dldh	ENSDARG00000008785	0.0589716	7.39852	2.03041	0.0423565	0.0561917	-5.49714
vamp3	ENSDARG00000070161	0.0669934	8.01046	2.03447	0.0419458	0.055683	-5.42813
zc3h15	ENSDARG00000015889	0.0584062	7.27889	2.04529	0.0408678	0.054287	-5.49327
hnrnpa0b	ENSDARG00000036162	0.0620706	9.65947	2.04982	0.0404235	0.0537667	-5.56003
tpd52l2b	ENSDARG00000013655	0.0651841	7.43075	2.05056	0.0403512	0.0537054	-5.45127
myef2	ENSDARG00000059398	0.0545151	7.15628	2.05771	0.0396588	0.0528182	-5.50174
si:ch211-133n4.4	ENSDARG00000071224	0.0749433	8.49751	2.05917	0.0395187	0.0526659	-5.38756
fah	ENSDARG00000101762	0.057513	7.18724	2.05929	0.0395073	0.0526659	-5.49561
eif3jb	ENSDARG00000053370	0.0628008	7.33406	2.07559	0.0379728	0.0507378	-5.4261
ik	ENSDARG00000004161	0.0534438	7.12496	2.07948	0.0376141	0.0503242	-5.47037
snx3	ENSDARG00000008678	0.0596171	7.30338	2.09472	0.0362361	0.048544	-5.38934
mpc2	ENSDARG00000024478	0.0645936	7.60709	2.0993	0.0358301	0.0480315	-5.32889
hnrnph1l	ENSDARG00000005551	0.0708331	7.76508	2.1059	0.035253	0.0473058	-5.29864
eif3d	ENSDARG00000021257	0.0682668	8.34537	2.10613	0.035233	0.0473058	-5.29307
lfng	ENSDARG00000037879	0.0894014	7.35199	2.12336	0.0337626	0.0454385	-5.32989
ccdc187	ENSDARG00000053857	0.0631136	7.2662	2.14227	0.0322101	0.0434063	-5.29842
tbcb	ENSDARG00000068404	0.0669636	7.49613	2.14774	0.0317724	0.0428447	-5.23695
ddx21	ENSDARG00000063626	0.0674242	7.49821	2.14897	0.0316747	0.042741	-5.23138
psmg1	ENSDARG00000040620	0.0552145	7.14323	2.16426	0.0304818	0.0411856	-5.27906
gabarapb	ENSDARG00000052082	0.0780017	8.37489	2.1652	0.03041	0.0411157	-5.13904
usp5	ENSDARG00000014517	0.0559941	7.1098	2.16546	0.0303898	0.0411157	-5.29908
fkbp4	ENSDARG00000008447	0.0693815	7.498	2.16573	0.0303694	0.0411152	-5.19784
eif2s1b	ENSDARG00000052178	0.0695291	7.76372	2.16922	0.0301032	0.0407817	-5.16821
loxl2b	ENSDARG00000044074	0.0850622	7.96739	2.18132	0.0291968	0.0396325	-5.11146
phgdh	ENSDARG00000001873	0.0705142	7.54199	2.18704	0.0287761	0.0391133	-5.14927
ppp6c	ENSDARG00000002949	0.0669317	7.48788	2.18792	0.028712	0.0390531	-5.15184
ndufs1	ENSDARG00000028546	0.0559539	7.12299	2.19654	0.0280896	0.0382564	-5.21399
si:ch73-238c9.1	ENSDARG00000103619	0.0598622	7.23488	2.20716	0.0273391	0.037284	-5.16431
rpl22	ENSDARG00000070437	0.0433685	10.8204	2.21541	0.0267679	0.0365293	-5.37693
ptbp1b	ENSDARG00000031907	0.0812499	8.13024	2.21628	0.0267082	0.0364721	-5.0189
smim4	ENSDARG00000089921	0.057582	7.17142	2.21871	0.0265419	0.0362692	-5.15621
slc25a3b	ENSDARG00000025566	0.0546962	9.87943	2.24684	0.0246847	0.0338444	-5.15527
hccsb	ENSDARG00000099358	0.0594158	7.16603	2.25326	0.0242769	0.0333522	-5.08083
rnps1	ENSDARG00000015853	0.0634753	7.30842	2.26362	0.0236318	0.0325314	-5.01584
lsm12b	ENSDARG00000045940	0.074362	8.00642	2.26682	0.0234353	0.0322827	-4.93314
taf12	ENSDARG00000104030	0.0688896	7.47863	2.2715	0.0231503	0.0319116	-4.96824
lifrb	ENSDARG00000039863	0.079059	7.51924	2.27783	0.0227704	0.0314591	-4.93956
cul1a	ENSDARG00000019239	0.0591181	7.10844	2.28383	0.0224148	0.0310651	-5.03922
si:dkey-67c22.2	ENSDARG00000055389	0.0614866	7.15327	2.30248	0.0213408	0.0296569	-4.97664
cox7a3	ENSDARG00000054907	0.0725922	7.66492	2.30934	0.0209568	0.0291826	-4.86744
sod2	ENSDARG00000042644	0.0694271	7.45064	2.31137	0.0208449	0.0290466	-4.88334
hnrpkl	ENSDARG00000007034	0.0797457	7.88417	2.31521	0.0206334	0.0287715	-4.82019
txnrd1	ENSDARG00000100374	0.0715305	7.30283	2.33121	0.0197736	0.0276858	-4.86752
golt1bb	ENSDARG00000059308	0.0748402	7.91194	2.33239	0.0197118	0.0276181	-4.7974
fundc2	ENSDARG00000103740	0.0757702	8.09025	2.34004	0.0193127	0.027096	-4.76847
rps5	ENSDARG00000043453	0.0387255	12.0574	2.34022	0.0193035	0.027096	-5.33675
mrps14	ENSDARG00000068305	0.0655502	7.25568	2.35017	0.0187958	0.0264433	-4.83101
uqcc2	ENSDARG00000011272	0.0627728	7.20929	2.35543	0.0185317	0.0261076	-4.83137
rpl10a	ENSDARG00000042905	0.0400849	11.9943	2.373	0.0176743	0.024934	-5.25021
hnrnpub	ENSDARG00000004735	0.0820311	7.85514	2.37987	0.0173482	0.0244909	-4.66624
htra1b	ENSDARG00000014907	0.096166	8.25105	2.38295	0.0172041	0.0243043	-4.63936
inhbaa	ENSDARG00000012671	0.113248	8.13436	2.38455	0.0171296	0.0242492	-4.64377
mydgf	ENSDARG00000071679	0.0713275	7.44911	2.38568	0.0170769	0.0241913	-4.70824
tomm40	ENSDARG00000092112	0.0656024	7.25408	2.38581	0.017071	0.0241913	-4.74535
psmd12	ENSDARG00000052377	0.0721825	7.39121	2.39174	0.016798	0.0238457	-4.70464
rps13	ENSDARG00000036298	0.0424586	11.5405	2.39475	0.0166609	0.0236675	-5.10207
hn1l	ENSDARG00000034427	0.0812175	7.90428	2.39573	0.0166162	0.0236204	-4.63786
cdkn2aipnl	ENSDARG00000053395	0.0624974	7.16406	2.39794	0.0165165	0.023495	-4.74212
ptbp1a	ENSDARG00000019362	0.0740509	7.31346	2.39957	0.0164433	0.0234234	-4.71486
crk	ENSDARG00000055635	0.0652952	7.17919	2.40345	0.0162698	0.0232086	-4.73979
rbbp9	ENSDARG00000040713	0.0615658	7.15193	2.40885	0.0160317	0.0228848	-4.718
prdx3	ENSDARG00000032102	0.0734463	7.52145	2.41239	0.0158766	0.0226793	-4.63563
me3	ENSDARG00000002305	0.0627528	7.13275	2.42291	0.0154249	0.0220648	-4.70114
scfd1	ENSDARG00000000779	0.0644822	7.17656	2.42492	0.0153398	0.0219585	-4.67753
spon1b	ENSDARG00000023694	0.11563	7.56876	2.42702	0.0152514	0.0218625	-4.58246
rrs1	ENSDARG00000003941	0.0748604	7.38907	2.43399	0.0149613	0.0214697	-4.60379
LAMTOR4	ENSDARG00000045542	0.0663349	7.23765	2.44325	0.0145832	0.0209486	-4.61523
WDR83OS	ENSDARG00000025554	0.072416	7.37775	2.445	0.0145126	0.0208619	-4.57906
psma2	ENSDARG00000040121	0.0782848	7.83665	2.44938	0.0143372	0.0206388	-4.52127
sec62	ENSDARG00000019951	0.06435	7.1243	2.4652	0.0137204	0.0197647	-4.60829
sart1	ENSDARG00000005945	0.0651371	7.17433	2.46653	0.0136696	0.0197054	-4.57819
ddost	ENSDARG00000037318	0.0846191	8.53588	2.46663	0.0136655	0.0197054	-4.49223
uqcrc2b	ENSDARG00000071691	0.0726615	7.40784	2.46852	0.0135936	0.0196234	-4.51486
myeov2	ENSDARG00000045296	0.0792799	7.46764	2.47702	0.0132747	0.0191766	-4.48113
pdia3	ENSDARG00000102640	0.0633535	10.5595	2.48115	0.0131218	0.0189692	-4.70101
ccdc3b	ENSDARG00000030632	0.072317	7.19703	2.49801	0.0125147	0.0181556	-4.5068
lgals2a	ENSDARG00000054942	0.0876898	7.27322	2.49805	0.0125132	0.0181556	-4.48596
vps28	ENSDARG00000103203	0.0789815	7.51089	2.50834	0.0121549	0.0176713	-4.39592
rpl7l1	ENSDARG00000042864	0.0820497	7.75322	2.51688	0.0118645	0.0172859	-4.35712
rps19	ENSDARG00000030602	0.0360129	12.494	2.52239	0.0116806	0.01703	-4.9729
GFP	GFP	0.0960688	7.29143	2.53661	0.0112172	0.0163661	-4.37888
eif1axa	ENSDARG00000029003	0.0702503	7.25632	2.54058	0.0110907	0.0161931	-4.36598
atf1	ENSDARG00000044301	0.0666724	7.12126	2.54402	0.0109824	0.0160693	-4.40259
arl1	ENSDARG00000101680	0.0796862	7.5407	2.54845	0.0108437	0.0158778	-4.29351
slc31a1	ENSDARG00000013961	0.0700349	7.22093	2.55428	0.0106641	0.0156259	-4.35036
rps6	ENSDARG00000019778	0.0399485	12.447	2.56278	0.0104068	0.0152927	-4.86867
faua	ENSDARG00000099022	0.0452546	11.4056	2.58872	0.00965568	0.0142195	-4.59035
nutf2l	ENSDARG00000014499	0.0873011	7.87416	2.60029	0.00933639	0.0137592	-4.15648
magt1	ENSDARG00000058062	0.0849536	7.92313	2.60297	0.00926367	0.0136619	-4.11933
tram2	ENSDARG00000030092	0.0887766	7.95904	2.60432	0.00922727	0.013618	-4.11516
nufip2	ENSDARG00000069066	0.0899589	7.65054	2.61599	0.00891823	0.0131714	-4.09779
eif5	ENSDARG00000003681	0.0892555	8.2431	2.61627	0.00891102	0.0131703	-4.07877
zgc:153115	ENSDARG00000069342	0.075379	7.25815	2.61795	0.0088671	0.0131149	-4.18203
tp53	ENSDARG00000035559	0.0931916	7.87905	2.62642	0.00864982	0.0128027	-4.06046
ms4a17a.9	ENSDARG00000043802	0.0878337	7.64592	2.62685	0.00863895	0.0127959	-4.08125
atpif1a	ENSDARG00000067975	0.0886285	7.77056	2.62966	0.00856781	0.0126997	-4.06706
paics	ENSDARG00000033539	0.0870501	7.66268	2.63142	0.00852378	0.0126436	-4.07589
myl6	ENSDARG00000008494	0.099124	8.51464	2.65035	0.00806106	0.0119746	-4.0204
fkbp14	ENSDARG00000040695	0.093519	8.03943	2.65101	0.00804524	0.0119598	-3.99481
cyc1	ENSDARG00000038075	0.0832112	8.17684	2.65163	0.00803058	0.0119467	-4.00673
rab6a	ENSDARG00000103714	0.0853015	7.61536	2.65362	0.00798336	0.011885	-4.00948
twist2	ENSDARG00000078266	0.144152	8.13519	2.65779	0.00788548	0.0117564	-3.95723
rps17	ENSDARG00000104011	0.0591135	10.6402	2.66024	0.0078283	0.0116882	-4.26903
il4r.1	ENSDARG00000102583	0.0808396	7.29766	2.66609	0.00769359	0.0115039	-4.04575
smarca4a	ENSDARG00000077226	0.0767357	7.25508	2.67797	0.00742636	0.0111287	-4.01576
h3f3b.1-2	ENSDARG00000068434	0.0907983	8.53302	2.68474	0.00727772	0.0109139	-3.9182
rac1a	ENSDARG00000074849	0.0914544	7.92988	2.68611	0.00724793	0.0108772	-3.8929
ptges3b	ENSDARG00000089626	0.0883154	8.17207	2.68995	0.00716526	0.010761	-3.90483
pno1	ENSDARG00000008502	0.0871821	7.84781	2.69649	0.00702622	0.0105677	-3.88704
psmc1a	ENSDARG00000030537	0.0886083	7.73664	2.72133	0.00651987	0.00982059	-3.82094
tmem165	ENSDARG00000034600	0.0863638	7.55872	2.72205	0.0065058	0.0098066	-3.83375
hmga1a	ENSDARG00000028335	0.12468	9.36364	2.72906	0.00636928	0.00962207	-3.88199
ipo7	ENSDARG00000035751	0.0826188	7.38125	2.73635	0.00622995	0.00941855	-3.82813
eif3m	ENSDARG00000013931	0.0819507	8.91971	2.73707	0.00621633	0.0094049	-3.81583
meaf6	ENSDARG00000101216	0.0834835	7.51025	2.74937	0.00598812	0.00906842	-3.77168
loxl2a	ENSDARG00000044010	0.104683	7.66958	2.76357	0.00573398	0.00870731	-3.70038
sept6	ENSDARG00000010721	0.0901746	7.61936	2.78069	0.00544057	0.0082679	-3.66433
cgref1	ENSDARG00000075444	0.105844	7.69674	2.78083	0.00543823	0.0082679	-3.66291
sumo2b	ENSDARG00000102741	0.0903814	8.59516	2.78608	0.00535106	0.00814395	-3.65027
smim7	ENSDARG00000074848	0.0803394	7.27451	2.78698	0.00533613	0.00813332	-3.71587
itpa	ENSDARG00000057529	0.0744147	7.19473	2.79148	0.00526264	0.00803927	-3.71669
kpnb1	ENSDARG00000104889	0.0797485	7.23263	2.79626	0.00518552	0.00792737	-3.69918
srp72	ENSDARG00000014139	0.078413	7.30738	2.80708	0.00501476	0.00768355	-3.64592
acin1a	ENSDARG00000054290	0.096641	8.15865	2.80742	0.00500948	0.00768121	-3.55887
uqcrc2a	ENSDARG00000014794	0.083211	7.43008	2.8105	0.00496184	0.00761958	-3.61163
krtcap2	ENSDARG00000070386	0.0954933	8.81929	2.81166	0.00494388	0.00759769	-3.60151
dlx2a	ENSDARG00000079964	0.088418	7.17764	2.82323	0.00476915	0.00735678	-3.65377
chd4a	ENSDARG00000063535	0.0913883	7.5184	2.82643	0.0047219	0.00728939	-3.55372
rps3	ENSDARG00000103007	0.0532443	11.5723	2.8379	0.00455574	0.00704452	-3.9597
phb	ENSDARG00000057414	0.0898059	7.67017	2.8393	0.00453584	0.00702335	-3.50691
mrpl54	ENSDARG00000071468	0.0834044	7.38254	2.84516	0.00445328	0.00690072	-3.52613
rtn4a	ENSDARG00000044601	0.0979532	8.5829	2.85442	0.00432562	0.00671307	-3.45004
eif1ad	ENSDARG00000016280	0.0741132	7.16267	2.86305	0.00420979	0.00654821	-3.52727
nars	ENSDARG00000061100	0.0950489	7.60297	2.87351	0.00407298	0.00634023	-3.41023
ndufc2	ENSDARG00000102115	0.094734	8.05992	2.87965	0.0039946	0.00622294	-3.36994
pdcd10b	ENSDARG00000012591	0.0769484	7.1981	2.8827	0.00395621	0.00616783	-3.4617
tmem214	ENSDARG00000016968	0.0845126	7.32838	2.89511	0.00380326	0.00594296	-3.39241
rpl11	ENSDARG00000043509	0.0407446	13.0246	2.90702	0.00366161	0.00574795	-4.04211
rnaseka	ENSDARG00000069461	0.096824	7.64987	2.90924	0.00363574	0.00571172	-3.29619
rpl28	ENSDARG00000005791	0.0515135	11.4302	2.91174	0.00360684	0.00567939	-3.71469
commd7	ENSDARG00000036784	0.0781642	7.20045	2.92319	0.00347707	0.00548349	-3.34018
lmna	ENSDARG00000013415	0.11241	7.98514	2.92581	0.00344793	0.00544171	-3.20852
rps27.2	ENSDARG00000055475	0.0664409	10.4714	2.93761	0.00331953	0.00524717	-3.4624
p3h3	ENSDARG00000057879	0.0847642	7.27182	2.9501	0.00318842	0.00504772	-3.24594
psmd4b	ENSDARG00000023279	0.096928	7.63788	2.95991	0.0030888	0.00489758	-3.15043
tomm7	ENSDARG00000067717	0.0905633	7.56234	2.96436	0.00304448	0.0048348	-3.15513
slc39a7	ENSDARG00000104451	0.10304	8.10434	2.96475	0.00304066	0.00483248	-3.12551
taf7	ENSDARG00000019572	0.0778917	7.15957	2.96514	0.00303681	0.00483011	-3.23833
cpsf6	ENSDARG00000018618	0.089135	7.40807	2.97185	0.00297134	0.00472966	-3.15168
crip1	ENSDARG00000053858	0.195037	9.98324	2.97272	0.00296293	0.00471993	-3.27547
tktb	ENSDARG00000006019	0.0922433	7.46376	2.97357	0.00295476	0.00471058	-3.13791
calm3a	ENSDARG00000100825	0.0853644	7.26319	2.97436	0.00294719	0.00470218	-3.1808
srp9	ENSDARG00000042851	0.0817245	7.22541	2.97807	0.00291175	0.00464926	-3.18076
rpe	ENSDARG00000005251	0.0831711	7.28391	2.97965	0.00289682	0.00463265	-3.15248
ppa1b	ENSDARG00000030441	0.101079	8.14898	2.99115	0.00279009	0.00446546	-3.0562
kdm1a	ENSDARG00000060679	0.0819629	7.16876	2.9924	0.00277868	0.00445068	-3.15836
psma8	ENSDARG00000010965	0.0950854	8.61688	2.99656	0.00274113	0.00439396	-3.05217
fam171a2	ENSDARG00000075249	0.100381	7.44273	3.01711	0.00256222	0.00411684	-3.01179
uqcrc1	ENSDARG00000052304	0.0983531	7.78594	3.01904	0.00254596	0.00409393	-2.97221
cct7	ENSDARG00000007385	0.0936374	8.94585	3.02715	0.00247877	0.00398902	-2.99173
fam210aa	ENSDARG00000035985	0.0798059	7.15391	3.04405	0.00234385	0.00378081	-3.0041
ube2l3b	ENSDARG00000027141	0.101707	7.97941	3.0454	0.00233334	0.00376683	-2.87203
ufm1	ENSDARG00000043857	0.0981329	7.59521	3.05343	0.00227192	0.00367347	-2.87972
tardbp	ENSDARG00000040031	0.0937314	7.41586	3.06267	0.00220302	0.0035677	-2.8782
trappc1	ENSDARG00000039005	0.0984343	7.64496	3.07327	0.00212633	0.00344623	-2.81137
zic2a	ENSDARG00000015554	0.124847	7.47204	3.07406	0.00212076	0.00343993	-2.83613
hrsp12	ENSDARG00000035882	0.092937	7.47697	3.07406	0.00212073	0.00343993	-2.83526
rca2.1	ENSDARG00000056075	0.102173	7.73844	3.07473	0.00211601	0.00343768	-2.78783
rbm4.2	ENSDARG00000055080	0.0897941	7.34191	3.0876	0.00202659	0.00329764	-2.81817
urm1	ENSDARG00000091198	0.0772995	7.13112	3.10204	0.00193048	0.00314625	-2.82439
ndufv3	ENSDARG00000090389	0.0859888	7.26452	3.11281	0.00186146	0.00303618	-2.75686
psmd7	ENSDARG00000102417	0.101843	8.28904	3.11769	0.00183098	0.00298884	-2.65756
h2afvb	ENSDARG00000099214	0.0935818	9.98796	3.1183	0.00182722	0.0029851	-2.86163
FTL	ENSDARG00000018461	0.086436	7.29153	3.1194	0.00182043	0.00297637	-2.72846
rps15	ENSDARG00000070849	0.0525635	11.8207	3.12946	0.00175932	0.00288107	-3.12865
gtf2f2a	ENSDARG00000069910	0.0839914	7.22101	3.15054	0.00163735	0.00268777	-2.64949
sh3kbp1	ENSDARG00000075853	0.102769	7.50819	3.16094	0.00158008	0.00259792	-2.5572
zgc:92630	ENSDARG00000004141	0.100225	7.34469	3.16724	0.00154628	0.00254441	-2.57058
dhx15	ENSDARG00000015392	0.0938497	7.36196	3.16999	0.00153179	0.00252259	-2.55486
cndp2	ENSDARG00000003931	0.0978289	7.50561	3.17918	0.00148408	0.00244796	-2.50148
col12a1a	ENSDARG00000078322	0.13589	8.47944	3.18002	0.00147981	0.00244288	-2.4386
eif4a1a	ENSDARG00000092115	0.118382	9.16501	3.18967	0.00143133	0.00236476	-2.48719
dachc	ENSDARG00000003142	0.0934081	7.21466	3.19468	0.00140678	0.00232795	-2.51852
gulp1a	ENSDARG00000001733	0.107645	7.7075	3.21104	0.00132921	0.00220315	-2.37913
sdf2l1	ENSDARG00000035631	0.0996948	7.43102	3.2134	0.00131838	0.00218697	-2.4054
mphosph8	ENSDARG00000005576	0.102733	7.47277	3.21704	0.00130179	0.0021612	-2.38756
clpp	ENSDARG00000020679	0.081661	7.14105	3.23439	0.00122535	0.00204258	-2.39856
vbp1	ENSDARG00000030241	0.0960259	7.42839	3.23569	0.00121979	0.00203498	-2.33506
sps2	ENSDARG00000017659	0.0892636	7.18141	3.23751	0.00121206	0.00202372	-2.39759
tia1	ENSDARG00000052536	0.0957585	7.2941	3.26826	0.00108793	0.00181795	-2.26157
copb1	ENSDARG00000056557	0.0891891	7.17541	3.27261	0.00107136	0.00179318	-2.27785
tomm22	ENSDARG00000045146	0.097087	7.43015	3.29351	0.000994928	0.00167073	-2.14855
cd99l2	ENSDARG00000056722	0.0970332	7.29715	3.29585	0.000986671	0.00165822	-2.16894
actn1	ENSDARG00000007219	0.0978075	7.28333	3.29923	0.000974921	0.00164117	-2.16394
bccip	ENSDARG00000004948	0.108105	7.76781	3.29936	0.000974448	0.00164117	-2.09015
tuba8l3	ENSDARG00000070155	0.116014	8.42284	3.30099	0.000968827	0.0016336	-2.10424
psmc2	ENSDARG00000020101	0.104714	7.61303	3.30175	0.000966188	0.00163049	-2.09534
pdia4	ENSDARG00000018491	0.117528	8.05876	3.30415	0.000957985	0.00161798	-2.06412
psmb4	ENSDARG00000054696	0.10541	8.66444	3.30475	0.000955935	0.00161585	-2.08326
eif3g	ENSDARG00000016889	0.106248	8.44898	3.31149	0.000933244	0.00158011	-2.05286
blmh	ENSDARG00000025977	0.0910543	7.2282	3.31495	0.000921807	0.00156333	-2.11881
wdr43	ENSDARG00000077264	0.11089	7.57666	3.31605	0.000918179	0.00155847	-2.04901
eif6	ENSDARG00000020232	0.110845	8.00162	3.32393	0.000892653	0.0015164	-2.00022
mrps25	ENSDARG00000041306	0.0907632	7.25563	3.32531	0.000888278	0.00151022	-2.07575
snrnp27	ENSDARG00000035625	0.0978862	7.39834	3.33205	0.00086707	0.00147539	-2.02575
rps14	ENSDARG00000036629	0.0577398	11.7909	3.33322	0.000863431	0.00147042	-2.47287
cops5	ENSDARG00000057624	0.0845719	7.12374	3.33362	0.000862192	0.00146953	-2.08365
sars	ENSDARG00000008237	0.105702	7.69272	3.33402	0.000860956	0.00146865	-1.98408
bmp1a	ENSDARG00000028071	0.116368	7.59866	3.33697	0.000851893	0.0014544	-1.96822
emc10	ENSDARG00000054793	0.0978564	7.39799	3.35318	0.000803612	0.00137541	-1.95527
idh3a	ENSDARG00000030278	0.0870039	7.1647	3.35527	0.000797583	0.00136624	-1.99974
pmp22a	ENSDARG00000105223	0.121568	9.35076	3.35823	0.000789106	0.00135398	-1.97233
rpl23a	ENSDARG00000006316	0.0698741	11.0755	3.3586	0.000788051	0.00135331	-2.25858
s100u	ENSDARG00000071014	0.121275	7.85519	3.35995	0.000784206	0.00134783	-1.86733
ogn	ENSDARG00000044132	0.213907	8.75206	3.36742	0.000763296	0.001313	-1.85181
ndufa9a	ENSDARG00000070723	0.0990538	7.41789	3.37366	0.000746245	0.00128475	-1.88366
rab14	ENSDARG00000074246	0.112556	7.73254	3.3737	0.000746133	0.00128475	-1.83152
srpr	ENSDARG00000061124	0.110741	7.58525	3.37498	0.000742692	0.00128186	-1.84394
sh3pxd2b	ENSDARG00000103251	0.0911764	7.13178	3.38349	0.000720091	0.00124496	-1.93203
emc6	ENSDARG00000035282	0.102534	7.51711	3.38531	0.000715343	0.00123779	-1.82861
lrpap1	ENSDARG00000033604	0.112137	7.76866	3.38798	0.000708429	0.00122686	-1.78913
fam3c	ENSDARG00000056152	0.101918	7.36808	3.39003	0.000703151	0.00121979	-1.84022
MRPS12	ENSDARG00000089836	0.0919271	7.24044	3.39872	0.00068124	0.00118278	-1.8333
si:ch73-46j18.5	ENSDARG00000092467	0.123807	8.18495	3.40856	0.00065718	0.00114295	-1.69638
gng5	ENSDARG00000039830	0.115156	8.33567	3.40983	0.000654118	0.00113859	-1.70376
pin4	ENSDARG00000004527	0.101407	7.43798	3.41225	0.00064836	0.00112953	-1.75102
cox4i1	ENSDARG00000032970	0.0934794	9.37743	3.41583	0.000639912	0.00111576	-1.79138
sf3b4	ENSDARG00000018574	0.0945531	7.27271	3.4247	0.000619424	0.00108188	-1.73604
cntfr	ENSDARG00000028661	0.145716	7.48548	3.43312	0.000600533	0.00105157	-1.67262
dap	ENSDARG00000000069	0.114988	7.87265	3.46262	0.000538501	0.000945379	-1.5336
hspe1	ENSDARG00000056167	0.125318	8.70455	3.48843	0.000489204	0.000861049	-1.48482
mt-nd5	ENSDARG00000063921	0.110058	7.58122	3.49037	0.000485663	0.000855552	-1.4588
RPS17	ENSDARG00000046157	0.0688877	11.048	3.49112	0.000484308	0.000853901	-1.79231
enpp1	ENSDARG00000005789	0.12497	7.445	3.49954	0.0004693	0.000828867	-1.45101
erlec1	ENSDARG00000086309	0.0942924	7.18656	3.49972	0.000468979	0.000828867	-1.50718
hif1ab	ENSDARG00000034293	0.114676	7.58016	3.50074	0.000467189	0.000826565	-1.41645
prkci	ENSDARG00000021225	0.0943699	7.13391	3.51031	0.000450731	0.000798136	-1.50902
pbdc1	ENSDARG00000057299	0.110304	7.76121	3.51382	0.000444828	0.000788366	-1.36999
rpl19	ENSDARG00000013307	0.0472732	12.7197	3.5141	0.000444347	0.000788196	-2.03559
actr2a	ENSDARG00000052438	0.0938365	7.18914	3.51836	0.000437301	0.000777044	-1.44556
tra2a	ENSDARG00000007863	0.109919	7.54795	3.52284	0.000429989	0.000764716	-1.35289
calr3a	ENSDARG00000103979	0.125739	8.73928	3.55085	0.000386803	0.000689708	-1.23843
nup50	ENSDARG00000017454	0.0999223	7.2564	3.55659	0.000378474	0.000675446	-1.28483
lman1	ENSDARG00000069980	0.129542	8.01642	3.55862	0.000375563	0.000670835	-1.18935
coa3a	ENSDARG00000100585	0.105688	7.44456	3.56257	0.00036997	0.000661423	-1.22777
drg1	ENSDARG00000039345	0.101889	7.30149	3.56666	0.000364255	0.000651775	-1.24035
usp14	ENSDARG00000025889	0.0943697	7.17478	3.5685	0.00036171	0.000647787	-1.26552
fn1a	ENSDARG00000019815	0.14786	7.91191	3.59078	0.000332214	0.000597052	-1.06598
smu1a	ENSDARG00000002538	0.0979181	7.22246	3.61277	0.000305306	0.000550142	-1.09239
pam16	ENSDARG00000102822	0.0896457	7.11604	3.6189	0.000298183	0.00053778	-1.10175
atp6ap1b	ENSDARG00000037153	0.0982485	7.16738	3.62796	0.000287938	0.00052022	-1.06483
eif2s1a	ENSDARG00000005827	0.103754	7.33037	3.62807	0.000287815	0.00052022	-1.01217
slc43a1a	ENSDARG00000037393	0.120629	7.6133	3.63792	0.000277053	0.000501882	-0.925537
cnpy1	ENSDARG00000003757	0.112132	7.38557	3.65039	0.000263968	0.000479027	-0.925984
eif3s6ip	ENSDARG00000101082	0.121487	8.10633	3.66546	0.000248927	0.000452534	-0.813928
calr3b	ENSDARG00000102808	0.127896	7.81477	3.67321	0.000241515	0.000439842	-0.785172
flot1b	ENSDARG00000037998	0.117453	7.5345	3.67698	0.000237979	0.000433788	-0.794014
tmem167a	ENSDARG00000035914	0.12157	7.88942	3.68239	0.000232998	0.000425086	-0.759317
ndufs2	ENSDARG00000007526	0.113189	7.57079	3.68364	0.000231863	0.000423392	-0.773896
naa50	ENSDARG00000027825	0.107923	7.35465	3.68373	0.000231775	0.000423392	-0.806412
rbms1a	ENSDARG00000074023	0.114871	7.37846	3.70892	0.000209938	0.000384043	-0.712313
eif3ha	ENSDARG00000102452	0.119145	8.30154	3.71293	0.000206649	0.000378363	-0.644247
fam133b	ENSDARG00000013863	0.116281	7.44988	3.71378	0.000205959	0.000377437	-0.678915
arhgdia	ENSDARG00000043795	0.125178	8.13836	3.71459	0.000205299	0.000376566	-0.631283
mrpl30	ENSDARG00000069850	0.101862	7.2625	3.71586	0.000204271	0.000375016	-0.707511
c23h20orf24	ENSDARG00000074790	0.120475	7.76484	3.72515	0.000196912	0.000361829	-0.608353
abracl	ENSDARG00000042876	0.129142	8.25338	3.73049	0.000192793	0.00035458	-0.574127
oxsr1a	ENSDARG00000034189	0.0960566	7.12385	3.74138	0.000184643	0.000340202	-0.656636
hspa14	ENSDARG00000058030	0.101187	7.20023	3.74284	0.000183577	0.000338848	-0.622234
zgc:162944	ENSDARG00000069846	0.125319	8.26382	3.74326	0.000183273	0.000338592	-0.524865
mrpl32	ENSDARG00000060489	0.106583	7.35741	3.74753	0.000180185	0.000333488	-0.571518
dctn3	ENSDARG00000041363	0.107373	7.34321	3.7544	0.000175326	0.000324789	-0.547761
chchd1	ENSDARG00000029100	0.0980485	7.15518	3.76207	0.000170048	0.000315298	-0.562065
zgc:193541	ENSDARG00000092873	0.124275	8.40902	3.79535	0.000148823	0.000277198	-0.328656
srprb	ENSDARG00000030949	0.128978	8.00064	3.8085	0.000141145	0.000263377	-0.287224
fkbp3	ENSDARG00000098059	0.12414	8.3345	3.80898	0.00014087	0.000263103	-0.28769
ccdc47	ENSDARG00000054362	0.117714	7.51229	3.81461	0.000137708	0.000257432	-0.289041
znf593	ENSDARG00000044102	0.105317	7.24294	3.8169	0.00013644	0.000255295	-0.3391
G3BP2 (1 of many)	ENSDARG00000074572	0.118725	7.43539	3.81744	0.000136141	0.000254969	-0.291936
dlat	ENSDARG00000015918	0.0984277	7.12603	3.82476	0.000132168	0.000247981	-0.349742
psmd4a-1	ENSDARG00000101295	0.106476	7.27087	3.82684	0.000131057	0.000246122	-0.292549
hars	ENSDARG00000003693	0.119243	7.62886	3.83591	0.000126328	0.000237678	-0.202508
drg2	ENSDARG00000006642	0.106246	7.27599	3.85018	0.000119206	0.000225105	-0.198208
cx43	ENSDARG00000041799	0.182522	7.8731	3.85267	0.000118002	0.000223039	-0.106366
lman2	ENSDARG00000061854	0.123849	7.8064	3.85474	0.000117007	0.000221363	-0.108585
smarce1	ENSDARG00000016871	0.128922	8.52087	3.8778	0.000106481	0.000201821	-0.0223799
ap1s2	ENSDARG00000058504	0.122204	7.64461	3.88014	0.000105467	0.000200222	-0.0222514
rpl13a	ENSDARG00000044093	0.0745387	11.2736	3.88438	0.000103647	0.000196996	-0.397364
hnrnpl2	ENSDARG00000059303	0.126073	7.68822	3.89188	0.000100499	0.000191368	0.0234524
pnn	ENSDARG00000015851	0.110069	7.26816	3.89902	9.75909e-05	0.000186004	-0.0174726
aip	ENSDARG00000104437	0.119885	7.58032	3.89922	9.75091e-05	0.000186004	0.0424441
hdlbpa	ENSDARG00000009830	0.141882	8.18516	3.9057	9.49369e-05	0.000181284	0.109995
fkbp11	ENSDARG00000037000	0.149844	8.25347	3.91779	9.03119e-05	0.000172774	0.127163
vaspb	ENSDARG00000017105	0.123864	7.45507	3.9302	8.5787e-05	0.000164425	0.143598
rpl10	ENSDARG00000025581	0.0619885	12.4	3.94176	8.17641e-05	0.000157156	-0.386343
rpl23	ENSDARG00000053457	0.0663323	11.9557	3.9636	7.46458e-05	0.000143879	-0.207449
psen1	ENSDARG00000004870	0.10468	7.16048	3.96708	7.35667e-05	0.000141933	0.216459
mrpl34	ENSDARG00000092954	0.115719	7.40599	3.97523	7.10991e-05	0.000137302	0.312763
mrpl14	ENSDARG00000068886	0.111172	7.31046	4.00413	6.29641e-05	0.000121822	0.410745
yeats4	ENSDARG00000045874	0.0995292	7.11486	4.01642	5.97781e-05	0.000116097	0.409541
stau1	ENSDARG00000044182	0.11205	7.23654	4.02447	5.77755e-05	0.000112421	0.462198
serpinf1	ENSDARG00000069048	0.157861	8.01171	4.02755	5.70251e-05	0.000111172	0.589716
psmc1b	ENSDARG00000043561	0.113445	7.30399	4.03149	5.60794e-05	0.000109432	0.51707
gnai2a	ENSDARG00000018174	0.137254	7.70144	4.03219	5.59125e-05	0.000109211	0.588776
inhbab	ENSDARG00000024759	0.153515	7.32295	4.03448	5.53719e-05	0.000108258	0.519868
ddt	ENSDARG00000044751	0.133179	7.69291	4.04097	5.38666e-05	0.000105517	0.610129
rhoub	ENSDARG00000012968	0.115596	7.14968	4.0453	5.28818e-05	0.000103886	0.497764
srsf3a	ENSDARG00000025397	0.117294	7.36514	4.04689	5.25262e-05	0.000103286	0.590981
dpy30	ENSDARG00000004427	0.129685	7.81941	4.05469	5.08077e-05	0.000100099	0.67147
srp14	ENSDARG00000101066	0.131201	7.80592	4.05844	5.00011e-05	9.86053e-05	0.690639
cd164	ENSDARG00000013628	0.134626	7.57529	4.06646	4.83153e-05	9.54647e-05	0.71087
rpl14	ENSDARG00000103433	0.108686	9.65902	4.07275	4.70321e-05	9.3109e-05	0.624036
fam195b	ENSDARG00000078383	0.105816	7.16047	4.08026	4.55421e-05	9.03339e-05	0.668848
syncrip	ENSDARG00000040184	0.135522	8.69127	4.09134	4.34245e-05	8.63849e-05	0.820107
gng12a	ENSDARG00000003375	0.113066	7.2251	4.09551	4.2654e-05	8.50173e-05	0.745161
actr1	ENSDARG00000011611	0.121414	7.34332	4.09762	4.2268e-05	8.43299e-05	0.789893
pa2g4b	ENSDARG00000070657	0.136772	7.95045	4.10172	4.15279e-05	8.29342e-05	0.858787
crip2	ENSDARG00000070670	0.184192	7.6903	4.12074	3.82509e-05	7.6614e-05	0.944201
cct4	ENSDARG00000013475	0.128506	8.98666	4.13032	3.66953e-05	7.37147e-05	0.939569
morf4l1	ENSDARG00000041155	0.120426	7.29725	4.14185	3.49037e-05	7.02535e-05	0.96411
suclg1	ENSDARG00000052712	0.129393	7.77102	4.14733	3.40814e-05	6.8666e-05	1.04441
ddx3b	ENSDARG00000005774	0.127393	7.37667	4.15925	3.23544e-05	6.52506e-05	1.04811
denr	ENSDARG00000037229	0.136872	7.91882	4.16653	3.1342e-05	6.32712e-05	1.12916
atp5g3a	ENSDARG00000017775	0.141145	8.54436	4.17049	3.08032e-05	6.23064e-05	1.13261
im:7150988	ENSDARG00000098058	0.251028	8.62752	4.18016	2.95267e-05	5.98427e-05	1.20798
mrpl36	ENSDARG00000070607	0.129522	7.62599	4.18334	2.91167e-05	5.90703e-05	1.1859
g3bp1	ENSDARG00000017741	0.139576	7.78598	4.18562	2.8827e-05	5.85405e-05	1.21547
luc7l3	ENSDARG00000014366	0.107034	7.12828	4.20428	2.65552e-05	5.40343e-05	1.18059
hmgb1a	ENSDARG00000099175	0.174012	8.15233	4.20442	2.65386e-05	5.40343e-05	1.29105
sgta	ENSDARG00000019941	0.127605	7.50321	4.20826	2.60936e-05	5.32538e-05	1.27601
emc4	ENSDARG00000039268	0.118259	7.3099	4.21005	2.58875e-05	5.2886e-05	1.24831
rpn1	ENSDARG00000059323	0.14869	8.70753	4.21565	2.5255e-05	5.16454e-05	1.33173
rer1	ENSDARG00000012747	0.139439	8.27471	4.2235	2.43935e-05	4.99836e-05	1.38438
ndufb2	ENSDARG00000045490	0.136224	7.75696	4.23337	2.33493e-05	4.78918e-05	1.40904
sh3d21	ENSDARG00000099448	0.130797	7.25	4.23753	2.29228e-05	4.70641e-05	1.3434
atox1	ENSDARG00000087693	0.149088	8.25725	4.25034	2.16534e-05	4.45025e-05	1.50073
cct5	ENSDARG00000045399	0.129236	9.07802	4.26902	1.99221e-05	4.10267e-05	1.51321
lasp1	ENSDARG00000057867	0.147621	8.20052	4.27104	1.97437e-05	4.07413e-05	1.59647
glod5	ENSDARG00000071871	0.125148	7.28355	4.2803	1.89419e-05	3.91263e-05	1.53594
ptgr1	ENSDARG00000024877	0.143919	7.66431	4.29008	1.81292e-05	3.74854e-05	1.63507
cars	ENSDARG00000036164	0.113232	7.16549	4.30585	1.68878e-05	3.49539e-05	1.61913
ran	ENSDARG00000057026	0.107039	10.1576	4.31256	1.63848e-05	3.39471e-05	1.53577
hypk	ENSDARG00000059725	0.141536	8.17347	4.3234	1.56017e-05	3.23901e-05	1.78909
si:ch211-284b7.3	ENSDARG00000063341	0.120064	7.33107	4.3295	1.51774e-05	3.15412e-05	1.76167
nmt1a	ENSDARG00000052966	0.113404	7.14651	4.33286	1.4948e-05	3.11277e-05	1.72397
sep15	ENSDARG00000099664	0.129307	9.66381	4.33621	1.47225e-05	3.07206e-05	1.72646
btf3l4	ENSDARG00000089681	0.135589	7.6467	4.34359	1.42381e-05	2.97401e-05	1.86424
sept2	ENSDARG00000027590	0.146535	7.94104	4.3462	1.40698e-05	2.94187e-05	1.90891
zgc:56576	ENSDARG00000009253	0.110599	7.15963	4.34783	1.39664e-05	2.92323e-05	1.80087
mrpl57	ENSDARG00000007285	0.13083	7.52761	4.3611	1.31481e-05	2.75759e-05	1.92792
u2af2b	ENSDARG00000011740	0.13683	7.51378	4.36173	1.31099e-05	2.75241e-05	1.93123
zgc:77086	ENSDARG00000014015	0.140658	7.50656	4.36437	1.29531e-05	2.72228e-05	1.94766
ywhaqa	ENSDARG00000042539	0.154701	7.71083	4.36773	1.27564e-05	2.68369e-05	1.98052
timm8b	ENSDARG00000055708	0.118324	7.23519	4.37382	1.24062e-05	2.6127e-05	1.93404
PTP4A3 (1 of many)	ENSDARG00000054814	0.128297	7.24133	4.39187	1.14227e-05	2.41303e-05	1.9958
ube2na	ENSDARG00000008748	0.143984	7.79667	4.39244	1.13928e-05	2.41169e-05	2.09817
sec61a1l	ENSDARG00000005675	0.162379	8.06046	4.39501	1.12589e-05	2.38582e-05	2.12358
mrpl20	ENSDARG00000090462	0.114644	7.15883	4.40032	1.09877e-05	2.33318e-05	2.02536
ube2g1b	ENSDARG00000069527	0.123081	7.28686	4.40203	1.0902e-05	2.31737e-05	2.06226
atp5ib	ENSDARG00000068940	0.148351	8.27056	4.40723	1.06445e-05	2.265e-05	2.16523
pdcd5	ENSDARG00000026072	0.139254	7.66777	4.41795	1.01315e-05	2.15808e-05	2.18981
taf13	ENSDARG00000070834	0.143029	7.80907	4.42071	1.00031e-05	2.13518e-05	2.21961
ikbip	ENSDARG00000078520	0.124253	7.26116	4.42223	9.93324e-06	2.12248e-05	2.14477
anxa11b	ENSDARG00000002632	0.146386	7.80036	4.45298	8.61512e-06	1.85243e-05	2.37114
cstf2	ENSDARG00000090788	0.117408	7.19514	4.46181	8.26891e-06	1.77986e-05	2.30957
pak2b	ENSDARG00000018476	0.119831	7.20307	4.47471	7.78643e-06	1.68131e-05	2.3645
sec63	ENSDARG00000017740	0.127881	7.30915	4.48778	7.32544e-06	1.58679e-05	2.44553
ndufb6	ENSDARG00000037259	0.139822	7.62518	4.48809	7.31469e-06	1.58614e-05	2.49764
COX5B (1 of many)-1	ENSDARG00000015978	0.121084	9.82916	4.49307	7.14612e-06	1.55288e-05	2.38736
eif3ja	ENSDARG00000012603	0.124455	7.26018	4.51106	6.56782e-06	1.43177e-05	2.54056
arf2a	ENSDARG00000014763	0.147588	7.68441	4.5161	6.41388e-06	1.3997e-05	2.64126
ywhah	ENSDARG00000005560	0.14997	7.52754	4.52108	6.26553e-06	1.37025e-05	2.64031
faub	ENSDARG00000043663	0.136508	7.47158	4.53124	5.97236e-06	1.31034e-05	2.67306
polr2f	ENSDARG00000036625	0.138529	7.51649	4.56212	5.16032e-06	1.13649e-05	2.81913
cs	ENSDARG00000103364	0.13323	7.32484	4.56963	4.97923e-06	1.09837e-05	2.81588
myl12.1	ENSDARG00000099766	0.134316	9.815	4.57157	4.93358e-06	1.09061e-05	2.75755
nudt21	ENSDARG00000003153	0.128054	7.29785	4.57547	4.84294e-06	1.07173e-05	2.84304
cycsb	ENSDARG00000044562	0.143473	9.72538	4.57772	4.79129e-06	1.06145e-05	2.77632
srsf7a	ENSDARG00000035325	0.150055	7.78651	4.58636	4.59798e-06	1.01973e-05	2.95376
eif4g1a	ENSDARG00000006200	0.142236	7.55677	4.5933	4.44797e-06	9.87527e-06	2.96787
naa20	ENSDARG00000039493	0.130002	7.32928	4.59895	4.32942e-06	9.63295e-06	2.95529
rpia	ENSDARG00000056640	0.120865	7.16806	4.6082	4.14196e-06	9.22589e-06	2.95949
ddx47	ENSDARG00000102353	0.1236	7.19292	4.62235	3.87007e-06	8.6485e-06	3.03022
ewsr1a	ENSDARG00000020258	0.14142	7.4263	4.62335	3.85152e-06	8.61646e-06	3.08631
psmd13	ENSDARG00000016239	0.153378	7.80771	4.62963	3.73692e-06	8.37839e-06	3.1575
adrm1	ENSDARG00000058560	0.138865	7.45568	4.6339	3.66091e-06	8.21698e-06	3.13996
jagn1b	ENSDARG00000014995	0.131327	7.33647	4.63731	3.60115e-06	8.09172e-06	3.13314
cox5ab	ENSDARG00000099663	0.149316	8.52889	4.63775	3.59351e-06	8.08342e-06	3.18176
mtdha	ENSDARG00000014159	0.162847	8.00571	4.64265	3.50955e-06	7.90325e-06	3.24238
dlst	ENSDARG00000014230	0.138388	7.46133	4.64836	3.41428e-06	7.69716e-06	3.20688
tmem258	ENSDARG00000078785	0.132357	9.69345	4.66148	3.20435e-06	7.23187e-06	3.18752
eif3i	ENSDARG00000017445	0.149197	8.49053	4.66869	3.0942e-06	6.99099e-06	3.33124
dkk3b	ENSDARG00000070683	0.182976	10.1465	4.66914	3.08745e-06	6.98345e-06	3.16842
cops4	ENSDARG00000043732	0.135538	7.36646	4.67309	3.02891e-06	6.8586e-06	3.30383
grcc10	ENSDARG00000030038	0.143575	7.56871	4.67568	2.99111e-06	6.78052e-06	3.34695
got2b	ENSDARG00000005840	0.144871	7.59327	4.67853	2.94986e-06	6.69443e-06	3.35794
arcn1b	ENSDARG00000031214	0.124704	7.16714	4.67869	2.94768e-06	6.69443e-06	3.27463
uba52	ENSDARG00000041435	0.114424	10.057	4.69139	2.77106e-06	6.30263e-06	3.25943
ppih	ENSDARG00000041530	0.140117	7.44712	4.70535	2.58863e-06	5.89424e-06	3.46827
srsf9	ENSDARG00000008097	0.130496	7.27638	4.70741	2.5627e-06	5.84822e-06	3.44675
hspa9	ENSDARG00000003035	0.152764	7.51252	4.71137	2.51357e-06	5.7425e-06	3.50914
sept5a	ENSDARG00000013843	0.164332	7.8074	4.7124	2.50096e-06	5.72007e-06	3.54296
cbx5	ENSDARG00000061187	0.154546	7.56191	4.74655	2.11497e-06	4.84267e-06	3.67781
RPS11 (1 of many)	ENSDARG00000093606	0.165209	7.85375	4.76405	1.94009e-06	4.45221e-06	3.78624
clta	ENSDARG00000045618	0.153672	7.82703	4.76754	1.90695e-06	4.38107e-06	3.79624
ms4a17a.11	ENSDARG00000053561	0.155869	7.65562	4.7733	1.85334e-06	4.26267e-06	3.81454
rpl9	ENSDARG00000037350	0.0805118	12.0045	4.77333	1.85307e-06	4.26267e-06	3.30617
col1a2	ENSDARG00000020007	0.292092	10.6842	4.7846	1.75244e-06	4.04425e-06	3.65979
anp32a	ENSDARG00000006487	0.161084	7.63671	4.78689	1.73263e-06	4.00755e-06	3.87312
efemp2a	ENSDARG00000094324	0.145025	7.31243	4.7958	1.65761e-06	3.83838e-06	3.86156
timm10	ENSDARG00000069116	0.128345	7.20425	4.79608	1.65535e-06	3.83749e-06	3.84887
hsp90b1	ENSDARG00000003570	0.190897	8.99957	4.79739	1.64459e-06	3.81686e-06	3.93111
si:ch211-11k18.4	ENSDARG00000087869	0.128272	7.18397	4.79917	1.63005e-06	3.78741e-06	3.86484
mesdc2	ENSDARG00000063030	0.138318	7.40916	4.80193	1.60789e-06	3.74017e-06	3.91881
khdrbs1a	ENSDARG00000052856	0.137012	10.1897	4.8089	1.55298e-06	3.61656e-06	3.79777
hnrnpr	ENSDARG00000014569	0.126452	7.13916	4.8173	1.48926e-06	3.47211e-06	3.93352
tmeff1b	ENSDARG00000056740	0.172787	7.69421	4.81973	1.4713e-06	3.442e-06	4.04739
btf3	ENSDARG00000035400	0.121417	9.88316	4.83959	1.33216e-06	3.12363e-06	3.99149
glrx3	ENSDARG00000098785	0.140919	7.4186	4.85214	1.25085e-06	2.93971e-06	4.16159
uqcrh	ENSDARG00000059128	0.14485	8.98828	4.85661	1.22302e-06	2.88092e-06	4.17954
ppp2r1b	ENSDARG00000032430	0.145609	7.37366	4.86731	1.15889e-06	2.73301e-06	4.22677
sept7b	ENSDARG00000052673	0.145637	7.37749	4.8847	1.06155e-06	2.50922e-06	4.31024
pabpn1	ENSDARG00000045373	0.161776	7.92663	4.89374	1.01407e-06	2.39978e-06	4.41178
srp19	ENSDARG00000035699	0.141369	7.3562	4.89961	9.84322e-07	2.33207e-06	4.37918
sept15	ENSDARG00000102889	0.129499	7.149	4.90513	9.57153e-07	2.27033e-06	4.34608
rpf2	ENSDARG00000043960	0.124446	7.12365	4.90662	9.49949e-07	2.25585e-06	4.35807
lamtor2	ENSDARG00000039872	0.147499	7.45698	4.91174	9.25564e-07	2.2005e-06	4.45606
bcas2	ENSDARG00000043631	0.151699	7.63226	4.912	9.24351e-07	2.20017e-06	4.47784
eif3c	ENSDARG00000016443	0.162506	7.77427	4.91652	9.03351e-07	2.15269e-06	4.52245
rars	ENSDARG00000054530	0.131955	7.19977	4.94431	7.83966e-07	1.87037e-06	4.56599
rpl21	ENSDARG00000010516	0.0940246	11.5321	4.98345	6.41318e-07	1.53541e-06	4.41113
fstl1b	ENSDARG00000039576	0.186871	8.59177	5.05581	4.40712e-07	1.06259e-06	5.2431
hspa4b	ENSDARG00000018989	0.141711	7.26756	5.05752	4.36786e-07	1.05436e-06	5.13842
eef1g	ENSDARG00000056119	0.10416	11.147	5.05921	4.32949e-07	1.04757e-06	4.86687
txndc17	ENSDARG00000058079	0.156074	7.60108	5.07775	3.92928e-07	9.5299e-07	5.29814
ext2	ENSDARG00000056648	0.13723	7.18667	5.0804	3.87507e-07	9.43194e-07	5.22597
rab2a	ENSDARG00000020261	0.16914	8.63396	5.08248	3.83314e-07	9.34099e-07	5.35141
pomp	ENSDARG00000032296	0.158469	8.81529	5.09547	3.58038e-07	8.74586e-07	5.38331
snrpa	ENSDARG00000018890	0.152858	7.47101	5.09977	3.50035e-07	8.5606e-07	5.39318
id1-1	ENSDARG00000040764	0.326405	8.09772	5.11469	3.23575e-07	7.95147e-07	5.55267
ewsr1b	ENSDARG00000020465	0.180568	8.1877	5.12374	3.08472e-07	7.58944e-07	5.55768
ndufs8a	ENSDARG00000051986	0.142644	7.28005	5.12461	3.0706e-07	7.5638e-07	5.48178
ppig	ENSDARG00000044431	0.134405	7.13304	5.12638	3.04205e-07	7.5025e-07	5.44968
zc4h2	ENSDARG00000015314	0.157142	7.41961	5.13534	2.90114e-07	7.17227e-07	5.56435
calr	ENSDARG00000076290	0.190775	8.60216	5.14181	2.80338e-07	6.93896e-07	5.64593
mrps10	ENSDARG00000045913	0.142901	7.31625	5.14207	2.79959e-07	6.93796e-07	5.58108
si:dkeyp-44a8.2	ENSDARG00000092493	0.136889	7.14349	5.15936	2.55397e-07	6.34463e-07	5.60466
rbm8a	ENSDARG00000016516	0.154652	9.00336	5.16583	2.46757e-07	6.13744e-07	5.71261
rpl36	ENSDARG00000100588	0.0836084	11.9511	5.169	2.42624e-07	6.04934e-07	5.29574
cd82b	ENSDARG00000026070	0.187989	7.70683	5.16934	2.42182e-07	6.04568e-07	5.7888
eif3s10	ENSDARG00000076815	0.170743	7.66722	5.18028	2.2845e-07	5.72385e-07	5.83168
rab11ba	ENSDARG00000041878	0.163788	7.60085	5.18415	2.23788e-07	5.6139e-07	5.84363
tgfbi	ENSDARG00000071586	0.216144	7.58434	5.20356	2.0171e-07	5.0725e-07	5.94272
smarcd1	ENSDARG00000019004	0.155508	7.36399	5.20705	1.9797e-07	4.98457e-07	5.91909
col16a1	ENSDARG00000009194	0.179994	7.77567	5.21634	1.88335e-07	4.74781e-07	6.02996
abcf2a	ENSDARG00000038785	0.17599	7.88086	5.23212	1.73009e-07	4.36684e-07	6.11785
ostc	ENSDARG00000104901	0.168756	9.06224	5.23404	1.71222e-07	4.32705e-07	6.06968
bysl	ENSDARG00000001057	0.161212	7.54267	5.23915	1.66572e-07	4.21475e-07	6.116
ugt1b5	ENSDARG00000089507	0.163891	7.3239	5.2482	1.58633e-07	4.02381e-07	6.11838
cisd2	ENSDARG00000052703	0.141288	7.21925	5.25919	1.49475e-07	3.80566e-07	6.16466
nifk	ENSDARG00000040666	0.147878	7.2767	5.26509	1.44771e-07	3.6905e-07	6.20622
ndufa6	ENSDARG00000038028	0.172918	7.76099	5.27699	1.35725e-07	3.46853e-07	6.34074
ddx39ab	ENSDARG00000015111	0.171092	8.22325	5.27938	1.33973e-07	3.42804e-07	6.34075
aars	ENSDARG00000069142	0.154255	7.29485	5.28007	1.33473e-07	3.41973e-07	6.28679
tomm6	ENSDARG00000097797	0.165681	7.62375	5.29192	1.25137e-07	3.21804e-07	6.39821
zgc:91910	ENSDARG00000035678	0.175179	8.30536	5.30314	1.17715e-07	3.03479e-07	6.48589
cd3eap	ENSDARG00000090386	0.159615	7.37265	5.30701	1.15258e-07	2.97521e-07	6.4455
sept9a	ENSDARG00000020235	0.1783	7.46273	5.33744	9.75689e-08	2.53135e-07	6.62387
postnb	ENSDARG00000104267	0.253751	10.4776	5.34003	9.6192e-08	2.49879e-07	6.46355
psma1	ENSDARG00000101560	0.160446	8.99529	5.34434	9.39449e-08	2.44352e-07	6.65822
myca	ENSDARG00000045695	0.169515	7.29739	5.34509	9.35565e-08	2.43652e-07	6.62621
psmb1	ENSDARG00000009640	0.168417	8.84728	5.34894	9.15979e-08	2.38855e-07	6.69352
eif4h	ENSDARG00000042252	0.16412	7.57182	5.35013	9.1e-08	2.37598e-07	6.70361
smndc1	ENSDARG00000056235	0.167517	7.55851	5.37308	8.01872e-08	2.1017e-07	6.82686
rbm22	ENSDARG00000010238	0.142103	7.18159	5.38627	7.45462e-08	1.95636e-07	6.81907
seph	ENSDARG00000093022	0.171909	7.49151	5.38918	7.33553e-08	1.92758e-07	6.89965
erh	ENSDARG00000032866	0.166489	8.78368	5.40584	6.68798e-08	1.76194e-07	7.00698
col11a1a	ENSDARG00000026165	0.207197	7.81213	5.4214	6.13362e-08	1.62216e-07	7.11836
mmp2	ENSDARG00000017676	0.200956	10.0074	5.43679	5.62918e-08	1.49261e-07	7.06787
ndufb4	ENSDARG00000019332	0.181715	8.11619	5.45194	5.17218e-08	1.37857e-07	7.28466
arcn1a	ENSDARG00000002792	0.170003	7.43189	5.45929	4.9635e-08	1.32468e-07	7.26884
bud31	ENSDARG00000017084	0.175243	8.26294	5.47484	4.54865e-08	1.21714e-07	7.40311
smc1al	ENSDARG00000058203	0.163331	7.34542	5.48291	4.34672e-08	1.16463e-07	7.38094
vcp	ENSDARG00000020008	0.190353	8.53992	5.48801	4.22374e-08	1.13316e-07	7.49261
cox6c	ENSDARG00000038577	0.174366	8.76421	5.49021	4.17163e-08	1.12065e-07	7.46997
rhoaa	ENSDARG00000026845	0.18276	8.11955	5.49032	4.16912e-08	1.12065e-07	7.50472
arf1	ENSDARG00000009484	0.165261	7.42567	5.50389	3.86184e-08	1.04016e-07	7.51078
psmg2	ENSDARG00000035987	0.137905	7.13189	5.50815	3.77003e-08	1.01676e-07	7.47235
abce1	ENSDARG00000007216	0.175196	7.62541	5.51166	3.69602e-08	9.98119e-08	7.57935
tmed10	ENSDARG00000041391	0.168792	9.13714	5.52154	3.49499e-08	9.45078e-08	7.6086
sh3bgrl3	ENSDARG00000098075	0.171462	7.5028	5.52694	3.38969e-08	9.20252e-08	7.65181
ube2ib	ENSDARG00000007438	0.173741	7.65328	5.52763	3.37638e-08	9.17856e-08	7.66735
snrpd3	ENSDARG00000013800	0.167802	7.53138	5.53521	3.23433e-08	8.83934e-08	7.69657
cox5aa	ENSDARG00000088383	0.174064	8.86325	5.55218	2.93668e-08	8.04737e-08	7.78534
tufm	ENSDARG00000104173	0.167158	7.47897	5.55769	2.84598e-08	7.80927e-08	7.81501
mtss1lb	ENSDARG00000087260	0.147819	7.13925	5.5593	2.82009e-08	7.74862e-08	7.7474
pcp4a	ENSDARG00000053130	0.367666	9.24226	5.57475	2.58191e-08	7.10372e-08	7.88378
plpp3	ENSDARG00000059933	0.199792	7.54694	5.59165	2.34391e-08	6.45759e-08	8.01523
adssl	ENSDARG00000012399	0.163102	7.28268	5.61614	2.03633e-08	5.63294e-08	8.10738
hmgb1b	ENSDARG00000030479	0.215974	8.53454	5.62585	1.92558e-08	5.341e-08	8.20773
tm9sf3	ENSDARG00000028748	0.167376	7.34641	5.63166	1.86207e-08	5.17185e-08	8.19524
acsl4a	ENSDARG00000004078	0.162113	7.22093	5.66044	1.57653e-08	4.39667e-08	8.31449
sub1b	ENSDARG00000007720	0.182222	7.7708	5.68303	1.38268e-08	3.86661e-08	8.53366
rpl31	ENSDARG00000053365	0.134241	10.2225	5.70041	1.24951e-08	3.50858e-08	8.45829
si:ch211-217k17.7	ENSDARG00000059908	0.159976	7.28512	5.70162	1.24067e-08	3.48853e-08	8.5854
sec13	ENSDARG00000054807	0.187023	7.85662	5.71245	1.16463e-08	3.27923e-08	8.71414
mrpl12	ENSDARG00000038768	0.173266	7.49335	5.72315	1.09391e-08	3.08433e-08	8.74077
psmb2	ENSDARG00000031511	0.18305	8.45647	5.72545	1.07927e-08	3.04726e-08	8.78653
txnl4a	ENSDARG00000036190	0.174588	7.53073	5.74156	9.81952e-09	2.78016e-08	8.85238
psmc3	ENSDARG00000007141	0.187314	7.74936	5.76581	8.5132e-09	2.41364e-08	9.01522
wdr5	ENSDARG00000016903	0.160747	7.2397	5.80169	6.88468e-09	1.95735e-08	9.13926
cox6b1	ENSDARG00000045230	0.20316	7.72655	5.80441	6.77465e-09	1.93144e-08	9.23257
rad21a	ENSDARG00000006092	0.204275	8.07345	5.8223	6.09116e-09	1.739e-08	9.35953
atp5a1	ENSDARG00000010149	0.176001	9.15887	5.84228	5.40696e-09	1.54798e-08	9.40142
nudc	ENSDARG00000104837	0.181362	7.55045	5.84778	5.23228e-09	1.50144e-08	9.4655
uchl3	ENSDARG00000030177	0.162761	7.27575	5.8723	4.51774e-09	1.30619e-08	9.5631
mrps24	ENSDARG00000100116	0.154369	7.22605	5.87817	4.36126e-09	1.26273e-08	9.58803
nme2b.1	ENSDARG00000103791	0.104507	12.0487	5.88237	4.25248e-09	1.23473e-08	9.18092
lrrc15	ENSDARG00000070792	0.21036	7.55676	5.89034	4.0535e-09	1.17862e-08	9.71801
zmat2	ENSDARG00000004956	0.187355	7.67249	5.90212	3.77581e-09	1.10101e-08	9.7994
psmc5	ENSDARG00000015315	0.194817	8.04804	5.92141	3.36059e-09	9.8414e-09	9.93079
eif4g2a	ENSDARG00000020377	0.198145	7.70194	5.92803	3.2286e-09	9.46842e-09	9.96286
suclg2	ENSDARG00000044914	0.15769	7.20595	5.93603	3.07588e-09	9.03348e-09	9.91796
gcsha	ENSDARG00000091655	0.166347	7.34573	5.97472	2.43114e-09	7.1708e-09	10.1786
adka	ENSDARG00000039429	0.15752	7.17132	5.9939	2.16239e-09	6.40579e-09	10.2518
cd82a	ENSDARG00000019098	0.252896	8.59096	6.00062	2.07523e-09	6.15652e-09	10.3975
prrc1	ENSDARG00000044304	0.184205	7.42398	6.00924	1.9684e-09	5.84805e-09	10.3969
eif5a	ENSDARG00000017235	0.143128	10.2463	6.02155	1.82514e-09	5.43032e-09	10.3203
psmd14	ENSDARG00000063100	0.192203	7.81728	6.03047	1.72778e-09	5.15565e-09	10.5637
rps25	ENSDARG00000041811	0.120998	10.9438	6.03378	1.69295e-09	5.05907e-09	10.2723
lsm8	ENSDARG00000091656	0.174398	7.37567	6.04023	1.62703e-09	4.86919e-09	10.5741
llph	ENSDARG00000055360	0.163207	7.24137	6.04393	1.59031e-09	4.76627e-09	10.57
twistnb	ENSDARG00000024416	0.180937	7.36414	6.04637	1.56658e-09	4.70203e-09	10.6056
psmd11b	ENSDARG00000005134	0.19371	7.50536	6.05795	1.45851e-09	4.39701e-09	10.7013
spcs1	ENSDARG00000059298	0.198977	8.81643	6.07351	1.32466e-09	3.99937e-09	10.8054
supt4h1	ENSDARG00000099366	0.175679	7.39918	6.09684	1.14613e-09	3.46547e-09	10.9181
vcana	ENSDARG00000103515	0.183018	7.25037	6.10316	1.10196e-09	3.33686e-09	10.9215
vimp	ENSDARG00000070097	0.173059	7.23013	6.10753	1.07239e-09	3.25214e-09	10.9281
ddx39aa	ENSDARG00000006225	0.203607	7.97862	6.16198	7.62938e-10	2.33095e-09	11.3652
ppp2r1a	ENSDARG00000007791	0.189565	7.45403	6.17565	7.00126e-10	2.14224e-09	11.4066
clns1a	ENSDARG00000103027	0.182631	7.44858	6.20394	5.85753e-10	1.79497e-09	11.58
srrm2	ENSDARG00000037965	0.170642	7.24478	6.20783	5.71507e-10	1.75394e-09	11.5548
RPL37A	ENSDARG00000098458	0.0975899	11.9264	6.27696	3.68295e-10	1.13882e-09	11.6062
msna	ENSDARG00000058128	0.213394	9.16651	6.28353	3.53159e-10	1.09367e-09	12.0633
glud1b	ENSDARG00000101074	0.216549	8.0932	6.28863	3.41831e-10	1.06019e-09	12.1569
exosc3	ENSDARG00000098334	0.15543	7.11594	6.30212	3.13526e-10	9.73881e-10	12.118
aldh7a1	ENSDARG00000018426	0.195891	7.62018	6.30597	3.05871e-10	9.51547e-10	12.2336
rsl1d1	ENSDARG00000055868	0.195495	7.52467	6.30892	3.0013e-10	9.35108e-10	12.2403
si:rp71-45k5.4	ENSDARG00000035679	0.208614	8.00328	6.31396	2.90573e-10	9.08097e-10	12.3051
ndrg3b	ENSDARG00000010052	0.172777	7.20763	6.32207	2.7581e-10	8.63276e-10	12.2556
cmpk	ENSDARG00000019924	0.212909	8.09165	6.32999	2.62102e-10	8.21628e-10	12.4053
atp5c1	ENSDARG00000045514	0.19287	9.01032	6.3319	2.58906e-10	8.12853e-10	12.3686
uba1	ENSDARG00000037559	0.209846	7.63762	6.33292	2.57204e-10	8.0875e-10	12.413
capza1b	ENSDARG00000056090	0.21699	8.22945	6.35473	2.23442e-10	7.06933e-10	12.57
psmb5	ENSDARG00000075445	0.20571	7.7815	6.36753	2.05682e-10	6.53776e-10	12.6347
pdap1a	ENSDARG00000092546	0.213973	8.27233	6.37253	1.9913e-10	6.33933e-10	12.6698
eif5b	ENSDARG00000016548	0.199085	7.58113	6.37599	1.9471e-10	6.20829e-10	12.6704
hyou1	ENSDARG00000013670	0.218539	7.72678	6.37919	1.90706e-10	6.09008e-10	12.7079
eif4bb	ENSDARG00000010194	0.207635	7.81326	6.3827	1.86413e-10	5.96231e-10	12.7316
kdelr2a	ENSDARG00000005254	0.223877	8.42423	6.39524	1.71835e-10	5.53932e-10	12.8299
oaz1b	ENSDARG00000104782	0.195421	9.51277	6.40249	1.63913e-10	5.29229e-10	12.7951
eif4g2b	ENSDARG00000057167	0.213363	7.65041	6.44018	1.28166e-10	4.14465e-10	13.0906
mrps11	ENSDARG00000075129	0.170151	7.24773	6.4494	1.20658e-10	3.90803e-10	13.0836
golga7	ENSDARG00000057676	0.205522	7.68759	6.45271	1.18063e-10	3.83002e-10	13.171
cwc15	ENSDARG00000013382	0.194231	7.45736	6.47269	1.03546e-10	3.36444e-10	13.2686
atp5l	ENSDARG00000011841	0.195329	9.17568	6.48105	9.80041e-11	3.18942e-10	13.3088
calub	ENSDARG00000005115	0.182066	7.27414	6.48984	9.2488e-11	3.0147e-10	13.3427
nansa	ENSDARG00000045620	0.180557	7.34119	6.51818	7.66951e-11	2.51192e-10	13.5434
tprkb	ENSDARG00000014941	0.189251	7.28158	6.53356	6.92661e-11	2.27955e-10	13.6247
ruvbl1	ENSDARG00000002591	0.165172	7.14733	6.53984	6.64378e-11	2.18999e-10	13.6445
prpsap2	ENSDARG00000019326	0.165486	7.11862	6.5468	6.34343e-11	2.09436e-10	13.6688
rbx1	ENSDARG00000038030	0.198588	8.85662	6.57451	5.27431e-11	1.74984e-10	13.943
sap18	ENSDARG00000057854	0.210407	8.10411	6.57654	5.20331e-11	1.72909e-10	13.9753
phb2b	ENSDARG00000017728	0.18912	7.35752	6.57821	5.14571e-11	1.71273e-10	13.9353
fabp3	ENSDARG00000023290	0.206757	9.8729	6.58729	4.8428e-11	1.61453e-10	13.8989
hnrnpc	ENSDARG00000053810	0.17066	7.16052	6.59087	4.72812e-11	1.57887e-10	13.9736
naa10	ENSDARG00000071060	0.21479	8.12477	6.59158	4.70572e-11	1.57396e-10	14.0786
plod1a	ENSDARG00000059746	0.218463	7.44095	6.61133	4.12242e-11	1.38565e-10	14.1622
ube2v2	ENSDARG00000028198	0.222018	8.42484	6.62266	3.82044e-11	1.28626e-10	14.2875
ywhaba	ENSDARG00000013078	0.208665	8.78994	6.63104	3.61102e-11	1.21976e-10	14.3355
sdhdb	ENSDARG00000030139	0.198717	7.50765	6.64419	3.30499e-11	1.11824e-10	14.3875
fibinb	ENSDARG00000087196	0.244008	7.62563	6.65611	3.04967e-11	1.03356e-10	14.4857
lmnb1	ENSDARG00000044299	0.17753	7.16814	6.66302	2.91049e-11	9.88024e-11	14.4479
med10	ENSDARG00000070623	0.182304	7.23883	6.66613	2.85007e-11	9.69119e-11	14.4797
pabpc1a	ENSDARG00000017219	0.175049	9.8913	6.68394	2.52627e-11	8.60446e-11	14.562
col2a1b	ENSDARG00000011407	0.216515	7.42284	6.68482	2.51112e-11	8.56712e-11	14.6369
copb2	ENSDARG00000038743	0.232614	8.0254	6.69612	2.32588e-11	7.94838e-11	14.7837
rps12	ENSDARG00000036875	0.109832	12.7334	6.71851	1.99726e-11	6.84822e-11	14.2828
rwdd1	ENSDARG00000015930	0.20939	7.59461	6.72499	1.91096e-11	6.56333e-11	14.9331
nop2	ENSDARG00000043304	0.189644	7.23403	6.73792	1.74966e-11	6.02956e-11	14.9603
ndufb3	ENSDARG00000075709	0.22191	8.09741	6.7455	1.66127e-11	5.7346e-11	15.0974
ctnnbip1	ENSDARG00000038954	0.201658	7.41413	6.74709	1.64326e-11	5.68202e-11	15.0544
srsf6b	ENSDARG00000016783	0.220571	7.57657	6.76381	1.46554e-11	5.07609e-11	15.1933
UQCR10	ENSDARG00000104517	0.221627	8.54868	6.77156	1.38962e-11	4.82947e-11	15.2645
polr2eb	ENSDARG00000026183	0.184463	7.28112	6.80012	1.14188e-11	3.97523e-11	15.3914
rabif	ENSDARG00000002690	0.177633	7.19394	6.80507	1.10357e-11	3.84839e-11	15.4004
pfdn2	ENSDARG00000025391	0.223547	7.71248	6.82473	9.63461e-12	3.36554e-11	15.6175
cdc42	ENSDARG00000044573	0.233515	8.27023	6.82881	9.36657e-12	3.2775e-11	15.6795
rpl13	ENSDARG00000099380	0.123645	11.8447	6.86936	7.06973e-12	2.49513e-11	15.4589
ndufb9	ENSDARG00000041314	0.221976	8.35848	6.8832	6.42022e-12	2.26981e-11	16.0295
rap1aa	ENSDARG00000012553	0.185735	7.24426	6.89086	6.08625e-12	2.1592e-11	15.9947
nop16	ENSDARG00000044402	0.196237	7.30795	6.89863	5.76493e-12	2.04875e-11	16.0635
psma5	ENSDARG00000003526	0.226096	8.30477	6.91089	5.29126e-12	1.88369e-11	16.2038
sept7a	ENSDARG00000087647	0.208769	7.40971	6.9162	5.09828e-12	1.81815e-11	16.1972
cmtm3	ENSDARG00000008811	0.231582	7.77157	6.92542	4.77945e-12	1.70742e-11	16.3052
rps18	ENSDARG00000100392	0.11348	11.8115	6.92755	4.70854e-12	1.68503e-11	15.8737
ARF5	ENSDARG00000070472	0.199362	9.43591	6.931	4.5958e-12	1.64757e-11	16.2764
dnajb11	ENSDARG00000015088	0.246062	8.13566	6.94125	4.27682e-12	1.5359e-11	16.4377
psmb7	ENSDARG00000037962	0.216051	9.01973	6.96865	3.52663e-12	1.27095e-11	16.5701
timm9	ENSDARG00000043865	0.184077	7.22004	6.98148	3.22132e-12	1.16709e-11	16.6144
cox6a1	ENSDARG00000022438	0.1719	9.95538	6.98937	3.04649e-12	1.10767e-11	16.6003
eif4eb	ENSDARG00000013274	0.20271	7.37889	6.9918	2.99461e-12	1.09074e-11	16.7149
uqcrfs1	ENSDARG00000007745	0.228432	8.21892	6.99372	2.95412e-12	1.07791e-11	16.784
ncl1	ENSDARG00000058861	0.20472	7.37683	6.99676	2.89125e-12	1.05685e-11	16.7509
pinx1	ENSDARG00000023532	0.215937	7.52058	7.00011	2.82353e-12	1.03395e-11	16.7939
dpm2	ENSDARG00000095623	0.202546	7.41757	7.0139	2.56067e-12	9.39371e-12	16.8728
ier3ip1	ENSDARG00000039601	0.242857	8.06314	7.01623	2.51869e-12	9.27293e-12	16.946
si:dkey-13i19.8	ENSDARG00000093058	0.234745	8.2623	7.01968	2.45772e-12	9.06476e-12	16.9741
tm9sf2	ENSDARG00000003866	0.223403	7.59862	7.01978	2.45586e-12	9.06476e-12	16.9451
copz1	ENSDARG00000017844	0.220491	7.6541	7.02162	2.4241e-12	8.97311e-12	16.9555
hnrnpk	ENSDARG00000018914	0.232484	7.77592	7.02234	2.41164e-12	8.94317e-12	16.9742
ap2s1	ENSDARG00000026967	0.207777	7.38407	7.04062	2.11767e-12	7.86727e-12	17.0514
ndufa11	ENSDARG00000042777	0.215145	7.60584	7.04127	2.10793e-12	7.84535e-12	17.0893
gskip	ENSDARG00000038099	0.210401	7.42785	7.06279	1.80791e-12	6.74095e-12	17.2164
fuom	ENSDARG00000039422	0.239004	7.62095	7.07793	1.62241e-12	6.07143e-12	17.3446
dohh	ENSDARG00000003564	0.195177	7.29875	7.08328	1.5615e-12	5.85421e-12	17.3401
psmd6	ENSDARG00000070674	0.22556	7.7093	7.08885	1.50038e-12	5.63537e-12	17.4315
snrpa1	ENSDARG00000024651	0.201306	7.38108	7.09288	1.45765e-12	5.48493e-12	17.4202
rrp1	ENSDARG00000103337	0.202865	7.27958	7.10748	1.31262e-12	4.94832e-12	17.5003
psmb6	ENSDARG00000002240	0.229698	8.70823	7.13187	1.10134e-12	4.16717e-12	17.7331
emd	ENSDARG00000095774	0.235662	7.81756	7.13551	1.07277e-12	4.06814e-12	17.7674
banf1	ENSDARG00000037009	0.247798	7.65519	7.16382	8.74357e-13	3.32678e-12	17.9467
srsf3b	ENSDARG00000059360	0.249088	8.09924	7.16609	8.60055e-13	3.27846e-12	17.9788
mrpl18	ENSDARG00000060199	0.180524	7.15439	7.16883	8.43204e-13	3.22624e-12	17.9126
rplp2l	ENSDARG00000011201	0.129679	12.1328	7.18102	7.71875e-13	2.95885e-12	17.5884
sf3a2	ENSDARG00000021107	0.227917	7.79945	7.19218	7.11799e-13	2.73368e-12	18.1661
rab41	ENSDARG00000029885	0.192996	7.18747	7.19442	7.003e-13	2.69457e-12	18.0831
ndufb10	ENSDARG00000028889	0.231962	7.90993	7.20813	6.33793e-13	2.44327e-12	18.2817
aurkaip1	ENSDARG00000074985	0.197908	7.29788	7.21069	6.22087e-13	2.40267e-12	18.2393
rpl36a	ENSDARG00000058105	0.128327	11.5169	7.24536	4.82978e-13	1.87601e-12	18.1649
col10a1a	ENSDARG00000054753	0.414499	7.53229	7.28066	3.72806e-13	1.45359e-12	18.7359
ccnt2b	ENSDARG00000036510	0.200769	7.21553	7.28438	3.62761e-13	1.41712e-12	18.7305
CABZ01076616.1	ENSDARG00000087456	0.202199	7.26932	7.28939	3.4962e-13	1.3684e-12	18.7828
msx3	ENSDARG00000015674	0.303995	7.96155	7.29974	3.23958e-13	1.27039e-12	18.9466
ndufs7	ENSDARG00000074552	0.229435	7.69623	7.33117	2.56863e-13	1.0131e-12	19.154
tomm40l	ENSDARG00000036721	0.196988	7.23042	7.33602	2.47816e-13	9.81349e-13	19.1297
ndufa10	ENSDARG00000013333	0.220725	7.60769	7.36058	2.06541e-13	8.24153e-13	19.361
pdia6	ENSDARG00000009001	0.270322	8.88856	7.36924	1.93668e-13	7.74294e-13	19.4345
tspan7	ENSDARG00000015759	0.2542	8.23934	7.37324	1.87993e-13	7.53074e-13	19.4945
ndufs6	ENSDARG00000056583	0.22047	7.53512	7.37779	1.81737e-13	7.29441e-13	19.4807
sdhc	ENSDARG00000038608	0.228527	7.67438	7.40809	1.44977e-13	5.8419e-13	19.7146
tomm20a	ENSDARG00000103163	0.251895	7.87488	7.42263	1.30029e-13	5.26025e-13	19.8255
rab1ab	ENSDARG00000029663	0.25125	8.30863	7.42732	1.25543e-13	5.08884e-13	19.8834
sf3b2	ENSDARG00000018049	0.218257	7.41886	7.4316	1.21581e-13	4.93804e-13	19.8573
psma4	ENSDARG00000045928	0.244595	8.39597	7.44193	1.12515e-13	4.5789e-13	19.9812
uchl5	ENSDARG00000103404	0.216419	7.40128	7.44761	1.07823e-13	4.39668e-13	19.9751
atp5ia	ENSDARG00000078113	0.231913	7.54734	7.45142	1.04778e-13	4.28105e-13	20.0232
and2	ENSDARG00000079302	0.742909	10.2122	7.49497	7.54652e-14	3.1082e-13	20.2142
eef2b	ENSDARG00000100371	0.167636	10.5786	7.51088	6.69072e-14	2.76685e-13	20.2679
polr2d	ENSDARG00000076509	0.234806	7.67034	7.52453	6.03339e-14	2.50007e-13	20.5718
c1qbp	ENSDARG00000039887	0.244311	7.69654	7.5506	4.94937e-14	2.05922e-13	20.7655
atrx	ENSDARG00000042236	0.25286	7.65037	7.61135	3.11162e-14	1.30522e-13	21.2267
manf	ENSDARG00000063177	0.272984	8.85959	7.61471	3.03262e-14	1.2747e-13	21.2393
seh1l	ENSDARG00000004280	0.204169	7.19636	7.62417	2.82013e-14	1.18782e-13	21.2454
slirp	ENSDARG00000097753	0.227015	7.43805	7.62684	2.76283e-14	1.16609e-13	21.313
si:ch211-222l21.1	ENSDARG00000076532	0.233658	10.2514	7.63973	2.50231e-14	1.0605e-13	21.2694
ilf3b	ENSDARG00000105177	0.249748	7.5976	7.64293	2.44135e-14	1.03682e-13	21.458
cnp	ENSDARG00000070822	0.249785	7.68273	7.65377	2.24582e-14	9.55759e-14	21.5463
RPL41	ENSDARG00000092807	0.119887	13.8978	7.65504	2.22383e-14	9.48371e-14	20.7241
cnih1	ENSDARG00000020311	0.249969	7.78532	7.71935	1.35182e-14	5.80119e-14	22.0566
sap30bp	ENSDARG00000031261	0.205308	7.21941	7.7566	1.0114e-14	4.3586e-14	22.2573
pdha1a	ENSDARG00000012387	0.252336	7.81196	7.76087	9.78258e-15	4.22467e-14	22.373
myl9b	ENSDARG00000008030	0.278787	7.95391	7.79204	7.66514e-15	3.31724e-14	22.6313
col5a1	ENSDARG00000012593	0.314615	9.17501	7.80277	7.04602e-15	3.05576e-14	22.6746
nucks1b	ENSDARG00000012777	0.220976	7.25095	7.80285	7.04171e-15	3.05576e-14	22.6221
tmed2	ENSDARG00000026908	0.238139	9.01054	7.81329	6.48721e-15	2.82539e-14	22.7513
ncbp2	ENSDARG00000014898	0.234493	7.54958	7.81609	6.34591e-15	2.76974e-14	22.7701
ndufa8	ENSDARG00000058041	0.250844	7.93661	7.82867	5.74753e-15	2.51393e-14	22.894
prp19	ENSDARG00000015239	0.211169	7.2189	7.85367	4.71897e-15	2.08184e-14	23.0116
cpe	ENSDARG00000055874	0.259334	7.48097	7.85818	4.55378e-15	2.0133e-14	23.0879
actl6a	ENSDARG00000070828	0.225451	7.32764	7.8607	4.46415e-15	1.97795e-14	23.0856
nop58	ENSDARG00000104353	0.287318	8.28958	7.90577	3.12291e-15	1.39272e-14	23.4976
ppm1g	ENSDARG00000075559	0.246074	7.51291	7.91991	2.79065e-15	1.24726e-14	23.574
ndufb7	ENSDARG00000033789	0.253079	7.80509	7.92909	2.59376e-15	1.1618e-14	23.6691
seta	ENSDARG00000031495	0.290956	8.15939	7.93223	2.52959e-15	1.13554e-14	23.7011
bxdc2	ENSDARG00000098935	0.215004	7.2294	7.95379	2.12962e-15	9.66592e-15	23.7926
mak16	ENSDARG00000003527	0.233414	7.41455	7.95632	2.08688e-15	9.49298e-15	23.8444
zmpste24	ENSDARG00000044090	0.213488	7.21956	7.96288	1.98027e-15	9.02811e-15	23.8566
ccdc25	ENSDARG00000021753	0.229793	7.35788	8.00057	1.46351e-15	6.71703e-15	24.183
polr2l	ENSDARG00000058349	0.263639	7.87178	8.00261	1.43971e-15	6.62266e-15	24.2522
mrpl28	ENSDARG00000057805	0.213667	7.22474	8.0089	1.36864e-15	6.30994e-15	24.2255
rpl4	ENSDARG00000041182	0.174964	10.6214	8.01073	1.34871e-15	6.23208e-15	24.0827
rnf10	ENSDARG00000079687	0.269483	7.72324	8.02646	1.18813e-15	5.50251e-15	24.4469
tbca	ENSDARG00000016754	0.262417	8.41045	8.10607	6.23344e-16	2.90657e-15	25.0782
atp5b	ENSDARG00000070083	0.219834	10.031	8.11779	5.66585e-16	2.64794e-15	25.0254
ndufv2	ENSDARG00000013044	0.225425	7.34348	8.14102	4.6869e-16	2.20554e-15	25.3031
ndufb5	ENSDARG00000070824	0.25222	7.74077	8.14195	4.6516e-16	2.19397e-15	25.3511
psma3	ENSDARG00000086618	0.261586	8.743	8.14622	4.49206e-16	2.12362e-15	25.3881
lsm6	ENSDARG00000036995	0.268043	8.05691	8.16714	3.78484e-16	1.80596e-15	25.5669
magoh	ENSDARG00000038635	0.267831	7.93832	8.16897	3.72849e-16	1.78323e-15	25.5732
gtf2h5	ENSDARG00000056099	0.216807	7.21917	8.17532	3.53905e-16	1.69659e-15	25.5476
rtf1	ENSDARG00000008947	0.217771	7.20413	8.18324	3.31642e-16	1.5936e-15	25.6077
gmfb	ENSDARG00000028327	0.270153	7.92863	8.18456	3.28045e-16	1.58002e-15	25.715
nop56	ENSDARG00000012820	0.297483	8.52949	8.20325	2.81313e-16	1.35813e-15	25.8575
si:ch211-51e12.7	ENSDARG00000045914	0.270179	7.67404	8.24349	2.01809e-16	9.81244e-16	26.167
gar1	ENSDARG00000076526	0.252274	7.47147	8.24463	1.99929e-16	9.74416e-16	26.1577
cbfb	ENSDARG00000040917	0.215689	7.15518	8.24652	1.96826e-16	9.61582e-16	26.1093
impdh1b	ENSDARG00000029524	0.26012	7.48861	8.25308	1.86413e-16	9.12887e-16	26.2289
mrpl47	ENSDARG00000075743	0.210122	7.17817	8.29747	1.28955e-16	6.39155e-16	26.5409
sub1a	ENSDARG00000053446	0.271422	8.71885	8.31867	1.08072e-16	5.36948e-16	26.7698
mt-co1	ENSDARG00000063905	0.190299	11.2633	8.35004	8.31425e-17	4.15104e-16	26.7459
eif1axb	ENSDARG00000057912	0.268218	8.37941	8.36784	7.16193e-17	3.58447e-16	27.2028
hm13	ENSDARG00000037846	0.286113	8.10338	8.4191	4.6525e-17	2.34573e-16	27.6353
ppid	ENSDARG00000038835	0.250431	7.46822	8.42289	4.50629e-17	2.27762e-16	27.6235
sumo3b	ENSDARG00000035993	0.295827	7.74368	8.45886	3.32398e-17	1.68839e-16	27.943
NDUFC1	ENSDARG00000103101	0.249443	7.39224	8.51242	2.10802e-17	1.08693e-16	28.356
gnl3	ENSDARG00000006219	0.251662	7.3669	8.51292	2.09894e-17	1.08498e-16	28.3602
pfdn4	ENSDARG00000061228	0.279543	8.16949	8.51939	1.98617e-17	1.02929e-16	28.466
col12a1b	ENSDARG00000019601	0.329687	8.55	8.54638	1.57697e-17	8.20624e-17	28.7102
trmt112	ENSDARG00000071878	0.246602	7.34839	8.58628	1.11984e-17	5.86269e-17	28.9749
pfdn6	ENSDARG00000037108	0.267554	7.76067	8.62168	8.25484e-18	4.35507e-17	29.3172
psma6b	ENSDARG00000013966	0.271808	7.77769	8.6319	7.55721e-18	3.99731e-17	29.4078
atp5o	ENSDARG00000001788	0.267664	8.84023	8.63831	7.15011e-18	3.79178e-17	29.448
snrpb2	ENSDARG00000039424	0.229604	7.25208	8.6453	6.73054e-18	3.57855e-17	29.4636
eif4ebp2	ENSDARG00000031819	0.296043	7.93468	8.64695	6.63484e-18	3.53686e-17	29.5642
tmem18	ENSDARG00000036704	0.246172	7.37719	8.65375	6.25555e-18	3.34337e-17	29.5506
creld2	ENSDARG00000029071	0.252889	7.3644	8.66489	5.67958e-18	3.04348e-17	29.646
col6a1	ENSDARG00000074908	0.359261	8.6052	8.68378	4.82039e-18	2.58985e-17	29.886
nolc1	ENSDARG00000024561	0.22672	7.14321	8.71487	3.67735e-18	1.99141e-17	30.0233
ndufab1a	ENSDARG00000058463	0.283589	7.98324	8.72645	3.32401e-18	1.80964e-17	30.2199
lsm7	ENSDARG00000058328	0.293821	8.06132	8.73363	3.12187e-18	1.70413e-17	30.278
and1	ENSDARG00000088514	0.645025	10.0627	8.73799	3.00515e-18	1.6448e-17	30.2155
psmd1	ENSDARG00000003189	0.294917	7.78987	8.74658	2.78761e-18	1.52982e-17	30.3992
snrpd2	ENSDARG00000040440	0.292847	8.37198	8.76116	2.45332e-18	1.34999e-17	30.5156
cbx3a	ENSDARG00000003860	0.298045	7.90839	8.79601	1.80651e-18	9.99438e-18	30.8135
rps15a	ENSDARG00000010160	0.134524	12.5257	8.80952	1.60398e-18	8.89795e-18	30.3942
psme3	ENSDARG00000012234	0.276404	7.64854	8.82764	1.36707e-18	7.60431e-18	31.0828
qdpra	ENSDARG00000040190	0.350223	7.91743	8.828	1.36271e-18	7.60071e-18	31.1024
mrpl13	ENSDARG00000056903	0.231891	7.23064	8.82885	1.35254e-18	7.5646e-18	31.0378
srsf4	ENSDARG00000105293	0.285756	7.6654	8.83525	1.27814e-18	7.16811e-18	31.1506
anp32b	ENSDARG00000023330	0.312353	8.00358	8.83917	1.2346e-18	6.94295e-18	31.1907
serbp1a	ENSDARG00000074242	0.229144	9.92975	8.84684	1.1537e-18	6.50585e-18	31.1391
polr2h	ENSDARG00000038505	0.229126	7.19307	8.86952	9.43689e-19	5.38087e-18	31.3884
nip7	ENSDARG00000059075	0.250501	7.31026	8.87267	9.17735e-19	5.24749e-18	31.4322
eny2	ENSDARG00000070046	0.289729	7.81712	8.87639	8.87881e-19	5.09101e-18	31.5164
c1qtnf5	ENSDARG00000056134	0.4533	9.28843	8.88794	8.01366e-19	4.60786e-18	31.5635
snrpd3l	ENSDARG00000076283	0.290218	8.03342	8.892	7.72943e-19	4.46953e-18	31.6579
sae1	ENSDARG00000010487	0.244387	7.26582	8.89924	7.24744e-19	4.20269e-18	31.6603
cfl1	ENSDARG00000021124	0.297346	10.8939	8.9109	6.53273e-19	3.799e-18	31.5616
snx12	ENSDARG00000019060	0.27498	7.49974	8.91496	6.30093e-19	3.67465e-18	31.8302
LOX (1 of many)	ENSDARG00000104216	0.577713	8.25582	8.929	5.55907e-19	3.26058e-18	31.9866
tmed9	ENSDARG00000004261	0.302733	8.77083	8.94445	4.84262e-19	2.84852e-18	32.13
apex1	ENSDARG00000045843	0.26686	7.40031	8.97765	3.59703e-19	2.12807e-18	32.3698
ube2ia	ENSDARG00000052649	0.226768	7.15669	8.98748	3.2933e-19	1.95403e-18	32.4105
psma6a	ENSDARG00000019398	0.293004	7.83294	9.01906	2.4789e-19	1.47509e-18	32.7762
sec61g	ENSDARG00000018637	0.230101	11.106	9.02107	2.43437e-19	1.45281e-18	32.5174
ndufb8	ENSDARG00000010113	0.282531	8.4031	9.06036	1.70728e-19	1.02788e-18	33.1492
snrpb	ENSDARG00000011125	0.291404	8.92327	9.12312	9.65604e-20	5.83065e-19	33.6701
rpl35a	ENSDARG00000088030	0.161188	11.3862	9.16339	6.68594e-20	4.07325e-19	33.7435
hp1bp3	ENSDARG00000044669	0.300223	7.67157	9.16662	6.49097e-20	3.96627e-19	34.0929
ppil1	ENSDARG00000015422	0.24249	7.1904	9.17397	6.06895e-20	3.73068e-19	34.0902
ponzr1	ENSDARG00000090444	0.376842	9.00522	9.20494	4.56807e-20	2.81652e-19	34.4106
lsm4	ENSDARG00000023852	0.299244	8.31113	9.21337	4.22749e-20	2.6144e-19	34.524
arpp19b	ENSDARG00000039880	0.28982	7.65905	9.21801	4.05096e-20	2.51282e-19	34.5475
rbb4l	ENSDARG00000015208	0.266141	7.33358	9.23602	3.43189e-20	2.1418e-19	34.6749
uqcrq	ENSDARG00000029064	0.311812	8.21808	9.246	3.1302e-20	1.95949e-19	34.8379
sec14l8	ENSDARG00000059729	0.263729	7.26347	9.30081	1.885e-20	1.18726e-19	35.2488
atp5f1	ENSDARG00000011553	0.262411	9.23508	9.31488	1.65421e-20	1.04835e-19	35.3981
taf15	ENSDARG00000070019	0.309848	7.86681	9.32794	1.4651e-20	9.34289e-20	35.5648
atp5g3b	ENSDARG00000009447	0.238281	10.3577	9.32804	1.46362e-20	9.34289e-20	35.3789
npm3	ENSDARG00000103594	0.284327	7.61642	9.32924	1.44742e-20	9.28799e-20	35.5598
mrps18c	ENSDARG00000069624	0.238103	7.18974	9.33403	1.3843e-20	8.9109e-20	35.5451
ndufab1b	ENSDARG00000014915	0.305745	7.97408	9.33496	1.3724e-20	8.86212e-20	35.626
tceb1b	ENSDARG00000045359	0.294941	8.57445	9.34019	1.3071e-20	8.46717e-20	35.6853
srsf11	ENSDARG00000098574	0.313342	7.90105	9.34469	1.25343e-20	8.14529e-20	35.7205
srsf2a	ENSDARG00000057484	0.31251	8.2169	9.34498	1.25009e-20	8.14529e-20	35.726
ywhabb	ENSDARG00000075758	0.283054	8.90744	9.43389	5.43805e-21	3.59087e-20	36.5338
slc1a4	ENSDARG00000000551	0.287105	7.34416	9.49926	2.93478e-21	1.96323e-20	37.1018
snrnp70	ENSDARG00000077126	0.259242	7.25974	9.50044	2.90213e-21	1.94775e-20	37.0948
elof1	ENSDARG00000099453	0.306916	7.8357	9.59379	1.19424e-21	8.09475e-21	38.04
mrpl11	ENSDARG00000013075	0.271327	7.36924	9.59841	1.14273e-21	7.77131e-21	38.0379
tpm3	ENSDARG00000005162	0.320679	9.19456	9.62261	9.06396e-22	6.20533e-21	38.289
hnrnpabb	ENSDARG00000099865	0.295235	9.57646	9.62578	8.79272e-22	6.03983e-21	38.2617
atp5j	ENSDARG00000014313	0.309308	8.76649	9.62678	8.70866e-22	6.02251e-21	38.3452
cnn2	ENSDARG00000035858	0.389528	8.71427	9.63804	7.81712e-22	5.42429e-21	38.4729
hdac1	ENSDARG00000015427	0.331686	8.44071	9.64999	6.96965e-22	4.85268e-21	38.5794
canx	ENSDARG00000037488	0.323536	7.73228	9.67478	5.49077e-22	3.86241e-21	38.8084
ndufa2	ENSDARG00000021984	0.277499	7.36501	9.6816	5.14167e-22	3.64187e-21	38.8218
snrpc	ENSDARG00000009871	0.297077	7.63972	9.69355	4.58172e-22	3.25652e-21	38.9674
caprin1a	ENSDARG00000009346	0.26342	7.21182	9.69472	4.53067e-22	3.23145e-21	38.9171
minos1	ENSDARG00000101619	0.304178	7.77587	9.75787	2.45823e-22	1.77809e-21	39.5942
rps26l	ENSDARG00000030408	0.203161	10.7987	9.77269	2.12861e-22	1.54513e-21	39.5104
ebna1bp2	ENSDARG00000054980	0.297557	7.50117	9.79179	1.76733e-22	1.29205e-21	39.8958
nono	ENSDARG00000020482	0.334918	8.26633	9.84219	1.08029e-22	7.98323e-22	40.4189
calm2b	ENSDARG00000015050	0.422663	11.3393	9.84702	1.03042e-22	7.64231e-22	40.1648
rhebl1	ENSDARG00000039162	0.264345	7.23762	9.85435	9.58991e-23	7.16443e-22	40.4569
api5	ENSDARG00000033597	0.291063	7.43758	9.85594	9.44203e-23	7.07979e-22	40.5073
ndufs4	ENSDARG00000052840	0.299558	7.62534	9.9059	5.77861e-23	4.39733e-22	41.0128
h2afx	ENSDARG00000029406	0.293189	7.27085	9.94602	3.8892e-23	2.98172e-22	41.3584
atp5d	ENSDARG00000019404	0.30578	8.8294	9.94888	3.7806e-23	2.90936e-22	41.4238
gnaia	ENSDARG00000044760	0.286371	7.28795	9.95037	3.72544e-23	2.87773e-22	41.3836
serpinh1a	ENSDARG00000075954	0.316317	7.54456	9.97352	2.96214e-23	2.30552e-22	41.6636
cd81a	ENSDARG00000036080	0.387007	9.42367	9.98044	2.76561e-23	2.16904e-22	41.742
psmb3	ENSDARG00000013938	0.321252	8.55714	10.0017	2.23837e-23	1.76229e-22	41.9646
mcts1	ENSDARG00000025972	0.309166	7.63537	10.0166	1.92996e-23	1.53125e-22	42.0946
surf6	ENSDARG00000035427	0.279446	7.26211	10.0657	1.1827e-23	9.42017e-23	42.5286
cnbpa	ENSDARG00000045776	0.371228	8.50889	10.0684	1.15132e-23	9.20609e-23	42.6086
arpc5a	ENSDARG00000039142	0.336002	7.83169	10.0772	1.05402e-23	8.46106e-23	42.7191
tia1l	ENSDARG00000026476	0.319684	7.59455	10.0971	8.63951e-24	6.99015e-23	42.8883
ranbp1	ENSDARG00000014817	0.346148	8.59073	10.1196	6.89168e-24	5.59812e-23	43.1104
atp5h	ENSDARG00000098355	0.298719	9.27873	10.1279	6.33914e-24	5.19049e-23	43.1563
nap1l1	ENSDARG00000101813	0.362456	8.53719	10.1357	5.85848e-24	4.81619e-23	43.2996
slc7a10a	ENSDARG00000008100	0.283252	7.23891	10.1391	5.66303e-24	4.67428e-23	43.2503
rcc2	ENSDARG00000011510	0.341369	7.76165	10.1477	5.19149e-24	4.30242e-23	43.4089
fam32a	ENSDARG00000042660	0.333459	7.994	10.1788	3.79388e-24	3.16983e-23	43.7308
ndufa1	ENSDARG00000036329	0.320677	7.64134	10.2349	2.14793e-24	1.81686e-23	44.2693
phf5a	ENSDARG00000045155	0.318046	7.67099	10.2583	1.69308e-24	1.45619e-23	44.5025
mt-cyb	ENSDARG00000063924	0.246803	11.6008	10.2756	1.41995e-24	1.22643e-23	44.3484
srsf1a	ENSDARG00000057691	0.328353	7.69783	10.3011	1.09433e-24	9.53229e-24	44.9357
pfdn5	ENSDARG00000035043	0.331767	7.99289	10.3145	9.5438e-25	8.34879e-24	45.0861
setb	ENSDARG00000003920	0.37311	8.47	10.3147	9.52323e-25	8.34879e-24	45.0793
mt-co2	ENSDARG00000063908	0.215407	12.9282	10.3255	8.52391e-25	7.52088e-24	44.6143
uqcrb	ENSDARG00000011146	0.339459	8.56568	10.3721	5.27988e-25	4.71961e-24	45.674
ncl	ENSDARG00000002710	0.384093	8.78284	10.3782	4.96154e-25	4.4545e-24	45.7208
ndufs3	ENSDARG00000015385	0.296486	7.41041	10.384	4.67116e-25	4.21228e-24	45.7495
crabp2a	ENSDARG00000073978	0.422153	7.73422	10.4196	3.23573e-25	2.95694e-24	46.139
im:6911600	ENSDARG00000104031	0.308111	7.4724	10.4357	2.73891e-25	2.51414e-24	46.2814
dkc1	ENSDARG00000016484	0.376302	7.90224	10.4443	2.50592e-25	2.31064e-24	46.405
pcna	ENSDARG00000054155	0.426579	7.62544	10.4544	2.25815e-25	2.0916e-24	46.4792
csnk2b	ENSDARG00000077776	0.337528	8.51068	10.4931	1.51037e-25	1.41175e-24	46.9128
ctnnb1	ENSDARG00000014571	0.343894	9.51342	10.5124	1.23582e-25	1.17117e-24	47.0667
ndufa7	ENSDARG00000036684	0.290495	7.24038	10.6384	3.29859e-26	3.17006e-25	48.338
atp5j2	ENSDARG00000037867	0.337992	8.92411	10.6929	1.85356e-26	1.78973e-25	48.9714
snrpe	ENSDARG00000033175	0.36591	8.30718	10.7378	1.15063e-26	1.12159e-25	49.4435
hint1	ENSDARG00000103824	0.350967	8.9695	10.7576	9.32381e-27	9.17588e-26	49.6332
eif4a3	ENSDARG00000102978	0.344878	7.94111	10.7815	7.22342e-27	7.21285e-26	49.9092
ndufa3	ENSDARG00000041400	0.32634	7.49823	10.7896	6.62988e-27	6.6854e-26	49.9653
hnrnpa1b	ENSDARG00000036675	0.375891	7.97625	10.8356	4.05011e-27	4.12466e-26	50.4817
ube2d2	ENSDARG00000043484	0.349134	8.66439	10.8877	2.3135e-27	2.37976e-26	51.0398
rpa2	ENSDARG00000037188	0.353857	7.49303	10.8918	2.21291e-27	2.28779e-26	51.0475
col11a1b	ENSDARG00000009014	0.40157	8.22927	10.9153	1.71864e-27	1.80413e-26	51.3483
cirbpb	ENSDARG00000013351	0.301805	10.7628	10.9477	1.20932e-27	1.28931e-26	51.4626
elavl1	ENSDARG00000038695	0.375441	7.90918	10.9526	1.14758e-27	1.22989e-26	51.7389
ndufa5	ENSDARG00000039346	0.324406	7.47785	10.9665	9.87027e-28	1.06339e-26	51.8458
mapre1b	ENSDARG00000002659	0.370343	7.94614	11.0265	5.13959e-28	5.62607e-27	52.5325
csde1	ENSDARG00000074758	0.348157	7.61232	11.0775	2.9441e-28	3.27531e-27	53.0583
col1a1a	ENSDARG00000012405	0.553628	11.6618	11.1826	9.26119e-29	1.04163e-27	53.9028
npm1a	ENSDARG00000014329	0.480681	9.17129	11.2838	3.01214e-29	3.42548e-28	55.289
cox7b	ENSDARG00000098250	0.328769	9.62028	11.2957	2.63918e-29	3.01811e-28	55.4018
stmn1a	ENSDARG00000004169	0.447214	7.60906	11.2976	2.58196e-29	2.96925e-28	55.4559
copa	ENSDARG00000004173	0.352199	7.48629	11.3099	2.25237e-29	2.60486e-28	55.5858
aimp1	ENSDARG00000060036	0.333552	7.48351	11.3346	1.70879e-29	1.98743e-28	55.8618
sf3b5	ENSDARG00000016855	0.359393	7.77483	11.3352	1.69654e-29	1.98447e-28	55.891
lsm5	ENSDARG00000071573	0.372656	7.9336	11.3474	1.4799e-29	1.741e-28	56.0314
znf346	ENSDARG00000060695	0.333812	7.40682	11.4091	7.40232e-30	8.80963e-29	56.6784
ndufs5	ENSDARG00000006290	0.377359	7.98468	11.4263	6.09294e-30	7.29371e-29	56.9136
spcs3	ENSDARG00000089976	0.393626	8.52797	11.6567	4.42487e-31	5.3915e-30	59.5061
mxra8a	ENSDARG00000062222	0.467373	8.58946	11.8022	8.2267e-32	1.02683e-30	61.2045
stt3b	ENSDARG00000001890	0.340903	7.33674	11.8202	6.67304e-32	8.43192e-31	61.3277
abcf1	ENSDARG00000031795	0.401848	8.07597	11.8922	2.87748e-32	3.72797e-31	62.2173
sf3b6	ENSDARG00000009753	0.388323	8.23205	11.9496	1.46732e-32	1.91313e-31	62.8875
mmp14b	ENSDARG00000008388	0.448747	8.26802	12.0569	4.13107e-33	5.56335e-32	64.151
snrpg	ENSDARG00000099667	0.399997	8.78641	12.0928	2.69578e-33	3.67884e-32	64.5389
txndc5	ENSDARG00000009342	0.420624	8.19311	12.1774	9.82782e-34	1.35929e-32	65.5748
ilf2	ENSDARG00000014591	0.375862	8.97319	12.2083	6.78255e-34	9.44482e-33	65.9048
khsrp	ENSDARG00000026489	0.399136	7.70063	12.2284	5.32818e-34	7.4704e-33	66.155
atp5g1	ENSDARG00000056008	0.381898	9.52107	12.2418	4.53362e-34	6.40023e-33	66.2657
si:ch211-288g17.3	ENSDARG00000070959	0.461776	9.23872	12.33	1.56288e-34	2.23721e-33	67.3557
sec11a	ENSDARG00000008936	0.412869	8.91056	12.7771	6.32539e-37	9.80914e-36	72.8257
snrpd1	ENSDARG00000011648	0.426778	8.53097	12.8557	2.35667e-37	3.76883e-36	73.8058
calua	ENSDARG00000045676	0.448507	8.55455	12.8595	2.24613e-37	3.62033e-36	73.8726
pa2g4a	ENSDARG00000039578	0.445213	7.91467	13.0401	2.2708e-38	3.77912e-37	76.1321
tma7	ENSDARG00000071670	0.440611	8.87476	13.0499	2.00516e-38	3.3644e-37	76.2507
sumo3a	ENSDARG00000028119	0.450525	8.86903	13.1162	8.56839e-39	1.46162e-37	77.0951
rpa3	ENSDARG00000002613	0.372082	7.21288	13.1424	6.12001e-39	1.05274e-37	77.3856
[truncated: 48 more rows]
